# Supplementary material for: Comparative functional characterization of novel non-syndromic GJB2 gene variant p.Gly45Arg and lethal syndromic variant p.Gly45Glu
Source: PeerJ. 2016 Oct 11;4:e2494. doi: 10.7717/peerj.2494 (PMC5068369; doi:10.7717/peerj.2494)
Supplement: Data S1 [file peerj-04-2494-s001.xlsx]

## Sheet: Cx26 WT-EGFP
Transfection:	Cx26 WT-EGFP						Transfection:	Cx26 WT-EGFP						Transfection:	Cx26 WT-EGFP						Transfection:	Cx26 WT-EGFP						Transfection:	Cx26 WT-EGFP			Transfection:	Cx 26 WT-EGFP						Transfection:	un-transfected cell						Transfection:	Cx 26 WT-EGFP
Assay:	FRAP						Assay:	FRAP						Assay:	FRAP						Assay:	FRAP						Assay:	FRAP			Assay:	FRAP+Carbenoxolone						Assay:	FRAP						Assay:	IP3
n:	1						n:	2						n:	3						n:	4							mean	standard deviation		n:	1						n:	1						Cell ID:	Cell 1
Time before and after irradiation [s]	fb (Calcein violet intensity, cell 1 bleached) []	fu (Calcein violet intensity, reference cell unbleached) []	fb/fu	rel. fb/fu normalized to average before irradiation [%]	fb/fu average before irradiation []		Time before and after irradiation [s]	fb (Calcein violet intensity, cell 1 bleached) []	fu (Calcein violet intensity, reference cell unbleached) []	fb/fu	rel. fb/fu normalized to average before irradiation [%]	fb/fu average before irradiation []		Time before and after irradiation [s]	fb (Calcein violet intensity, cell 1 bleached) []	fu (Calcein violet intensity, reference cell unbleached) []	fb/fu	rel. fb/fu normalized to average before irradiation [%]	fb/fu average before irradiation []		Time before and after irradiation [s]	fb (Calcein violet intensity, cell 1 bleached) []	fu (Calcein violet intensity, reference cell unbleached) []	fb/fu	rel. fb/fu normalized to average before irradiation [%]	fb/fu average before irradiation []		Time before and after irradiation [s]	rel. fb/fu normalized to average before irradiation [%]	rel. fb/fu normalized to average before irradiation [%]		Time before and after irradiation [s]	fb (Calcein violet intensity, cell 1 bleached) []	fu (Calcein violet intensity, reference cell unbleached) []	fb/fu	rel. fb/fu normalized to average before irradiation [%]	fb/fu average before irradiation []		Time before and after irradiation [s]	fb (Calcein violet intensity, cell 1 bleached) []	fu (Calcein violet intensity, reference cell unbleached) []	fb/fu	rel. fb/fu normalized to average before irradiation [%]	fb/fu average before irradiation []		n:	1	2	3
-5	71.838	78.09	0.919939	99.1613	0.927719		-5	74.958	111.81	0.670405	99.9637	0.670648		-5	88.491	83.304	1.06227	99.9126	1.06319		-5	97.618	113.175	0.86254	99.9408	0.863051		-5	99.7446	0.389432		-5	27.387	32.939	0.831446	105.343	0.789272		-5	21.171	28.985	0.730412	102.34	0.71371		Time before and after irradiation [s]	Rhod2 Intensity []	Rhod2 Intensity []	Rhod2 Intensity []
-4	71.603	77.685	0.921709	99.3522			-4	74.666	111.677	0.668589	99.6929			-4	88.499	83.357	1.06169	99.8581			-4	96.549	112.402	0.858962	99.5261			-4	99.6073	0.217487		-4	25.538	33.393	0.764771	96.8958			-4	20.718	28.103	0.737217	103.294			-5	100.018	111.15	47.791
-3	71.876	76.73	0.936739	100.972			-3	74.748	111.243	0.671934	100.192			-3	88.406	82.652	1.06962	100.604			-3	96.577	112.87	0.855648	99.1422			-3	100.228	0.790698		-3	26.168	33.101	0.79055	100.162			-3	20.572	30.83	0.667272	93.4935			-4	101.832	112.649	47.889
-2	71.743	77.259	0.928604	100.095			-2	75.295	111.727	0.673919	100.488			-2	88.312	83.382	1.05913	99.6172			-2	96.354	110.505	0.871942	101.03			-2	100.308	0.598959		-2	26.32	33.729	0.780337	98.868			-2	21.563	29.286	0.73629	103.164			-3	100.213	112.346	48.43
-1	72.014	77.301	0.931605	100.419			-1	74.81	111.925	0.668394	99.6639			-1	88.669	83.392	1.06328	100.008			-1	96.43	111.33	0.866164	100.361			-1	100.113	0.350066		-1	26.31	33.763	0.779255	98.7309			-1	20.374	29.216	0.697358	97.7088			-2	101.536	112.963	47.788
0	17.953	75.775	0.236925	25.5385			0	20.207	108.926	0.185511	27.6615			0	27.961	81.396	0.343518	32.31			0	22.454	102.363	0.219357	25.4164			0	27.7316	3.22162		0	12.458	35.799	0.347999	44.0911			0	7.233	29.381	0.24618	34.4929			-1	102.394	112.277	48.393
1	19.378	75.931	0.255205	27.5089			1	22.945	108.153	0.212153	31.634			1	29.898	81.157	0.368397	34.65			1	24.463	101.706	0.240527	27.8693			1	30.4156	3.38364		1	13.191	33.983	0.388165	49.1801			1	7.206	29.073	0.247859	34.7282			0	196.596	169.79	79.166
2	20.544	76.152	0.269776	29.0795			2	24.798	106.982	0.231796	34.563			2	30.859	80.739	0.382207	35.9489			2	26.064	100.686	0.258864	29.9941			2	32.3964	3.37082		2	13.514	33.06	0.408772	51.791			2	7.433	28.316	0.262502	36.7799			1	199.353	178.87	81.863
3	21.487	75.523	0.284509	30.6676			3	26.51	107.535	0.246524	36.7591			3	32.52	80.968	0.40164	37.7767			3	27.316	101.947	0.267943	31.046			3	34.0624	3.72789		3	14.172	34.651	0.408993	51.819			3	7.018	28.681	0.244692	34.2845			2	200.709	184.034	84.773
4	22.812	75.244	0.303174	32.6795			4	27.798	107.354	0.258938	38.6101			4	33.711	80.664	0.417919	39.3078			4	29.121	100.768	0.288991	33.4848			4	36.0205	3.42076		4	13.441	33.753	0.398216	50.4536			4	7.844	29.218	0.268465	37.6154			3	201.793	189.175	86.939
5	23.499	75.197	0.312499	33.6847			5	29.41	107.596	0.273337	40.7572			5	35.523	80.006	0.444004	41.7613			5	30.422	100.098	0.303922	35.2148			5	37.8545	4.00183		5	13.937	32.647	0.4269	54.0878			5	7.298	29.313	0.248968	34.8837			4	202.786	192.504	89.984
6	24.351	74.984	0.324749	35.0051			6	30.495	107.598	0.283416	42.26			6	36.227	80.501	0.450019	42.3271			6	31.894	101.225	0.31508	36.5077			6	39.025	3.82383		6	14.145	33.188	0.426208	54.0002			6	7.134	28.543	0.249939	35.0197			5	201.255	193.406	91.526
7	25.122	74.619	0.33667	36.2901			7	31.603	106.962	0.29546	44.0559			7	37.539	79.922	0.469695	44.1777			7	32.907	100.77	0.326556	37.8373			7	40.5903	4.1211		7	13.693	33.035	0.4145	52.5167			7	7.331	28.731	0.25516	35.7512			6	202.357	193.937	92.966
8	26.242	74.816	0.350754	37.8082			8	32.783	107.668	0.304482	45.4012			8	38.05	80.074	0.475185	44.6941			8	33.831	100.097	0.337982	39.1613			8	41.7662	3.84001		8	13.631	32.295	0.422078	53.4768			8	7.437	30.293	0.245502	34.3981			7	202.573	195.325	93.799
9	26.511	74.305	0.356786	38.4584			9	33.562	107.042	0.31354	46.7518			9	39.173	79.688	0.49158	46.2361			9	35.22	99.694	0.353281	40.934			9	43.0951	4.05819		9	13.998	31.507	0.444282	56.2901			9	7.534	29.369	0.256529	35.943			8	202.094	195.47	94.685
10	27.059	74.131	0.365016	39.3455			10	34.143	106.991	0.31912	47.5838			10	39.781	79.682	0.499247	46.9572			10	35.741	98.77	0.361861	41.9281			10	43.9537	3.98069		10	14.069	34.134	0.41217	52.2215			10	7.299	29.06	0.25117	35.1922			9	201.35	194.525	95.152
11	27.847	74.018	0.376219	40.5531			11	34.873	106.65	0.326985	48.7566			11	40.58	79.562	0.510042	47.9726			11	37.3	99.816	0.373688	43.2984			11	45.1452	3.8959		11	13.621	34.469	0.395167	50.0672			11	7.159	27.807	0.257453	36.0725			10	201.221	195.702	95.68
12	28.422	73.749	0.385388	41.5415			12	35.611	106.396	0.334702	49.9073			12	41.07	79.277	0.518057	48.7264			12	38.345	99.246	0.386363	44.7671			12	46.2356	3.82434		12	13.309	33.635	0.395689	50.1334			12	7.397	27.764	0.266424	37.3295			11	201.218	194.46	96.08
13	28.835	73.844	0.390485	42.0909			13	36.047	106.35	0.338947	50.5402			13	41.766	79.281	0.52681	49.5497			13	38.767	98.168	0.394905	45.7568			13	46.9844	3.85908		13	13.733	34.417	0.399018	50.5552			13	7.777	26.895	0.289162	40.5153			12	199.98	193.241	96
14	29.581	73.975	0.399878	43.1034			14	36.658	106.36	0.34466	51.392			14	42.417	79.455	0.533849	50.2118			14	39.702	97.376	0.407719	47.2415			14	47.9872	3.69456		14	13.734	34.163	0.402014	50.9348			14	7.157	31.728	0.225574	31.6058			13	200.001	194.1	96.044
15	29.931	73.897	0.405037	43.6594			15	37.628	106.201	0.354309	52.8309			15	42.673	79.071	0.53968	50.7602			15	40.523	97.845	0.414155	47.9873			15	48.8094	3.96551		15	13.814	32.348	0.427043	54.106			15	7.539	27.694	0.272225	38.1423			14	199.777	193.145	96.55
16	30.253	73.349	0.412453	44.4588			16	37.944	105.545	0.359505	53.6056			16	43.057	79.33	0.542758	51.0497			16	41.277	97.312	0.424172	49.1479			16	49.5655	3.86344		16	14.981	34.201	0.438028	55.4977			16	7.335	28.141	0.260652	36.5207			15	198.532	191.678	95.746
17	31.297	73.449	0.426105	45.9304			17	38.47	106.028	0.362829	54.1012			17	43.566	78.495	0.555016	52.2027			17	41.99	96.518	0.435048	50.4082			17	50.6606	3.49543		17	14.126	32.663	0.432477	54.7944			17	7.32	29.959	0.244334	34.2344			16	197.693	192.221	95.471
18	31.228	73.15	0.426904	46.0165			18	38.797	105.413	0.368048	54.8794			18	43.775	78.659	0.556516	52.3438			18	42.807	96.246	0.444767	51.5342			18	51.1934	3.73392		18	14.559	35.046	0.415425	52.634			18	7.272	29.252	0.248598	34.8319			17	197.267	191.093	94.979
19	31.671	73.577	0.430447	46.3984			19	39.373	105.179	0.374343	55.818			19	44.162	78.545	0.562251	52.8831			19	42.965	95.901	0.448014	51.9105			19	51.7525	3.93693		19	14.057	31.359	0.44826	56.7942			19	6.957	28.312	0.245726	34.4294			18	197.12	190.695	95.526
20	32.014	72.999	0.438554	47.2723			20	39.743	105.014	0.378454	56.4311			20	44.8	78.242	0.572583	53.8549			20	43.9	95.689	0.458778	53.1577			20	52.679	3.86966		20	14.794	33.84	0.437175	55.3896			20	6.867	28.709	0.239193	33.5141			19	196.667	189.987	94.825
21	32.386	72.573	0.446254	48.1023			21	39.822	104.323	0.381718	56.9178			21	44.507	78.28	0.568562	53.4767			21	44.573	96.575	0.461538	53.4774			21	52.9936	3.64197		21	14.279	32.607	0.437912	55.483			21	8.14	28.486	0.285754	40.0379			20	195.654	191.663	94.619
22	32.685	72.755	0.449247	48.4249			22	40.564	105.01	0.386287	57.599			22	45.11	77.823	0.579649	54.5195			22	45.63	95.505	0.477776	55.3589			22	53.9756	3.9221		22	14.122	33.522	0.421276	53.3752			22	7.572	28.763	0.263255	36.8854			21	194.144	189.756	93.601
23	32.788	72.737	0.450775	48.5896			23	40.882	104.046	0.392922	58.5884			23	45.331	77.99	0.581241	54.6693			23	45.347	95.856	0.473074	54.8142			23	54.1654	4.13634		23	13.791	32.873	0.419524	53.1532			23	6.804	28.559	0.238244	33.381			22	194.26	190.218	93.705
24	33.343	72.49	0.459967	49.5804			24	41.177	104.003	0.395921	59.0356			24	46.16	76.95	0.59987	56.4215			24	46.357	94.943	0.488261	56.5739			24	55.4028	4.06229		24	14.934	34.107	0.437857	55.4761			24	7.354	28.873	0.254702	35.687			23	193.503	189.549	93.315
25	33.639	72.2	0.465914	50.2215			25	41.909	105.011	0.399092	59.5083			25	45.736	77.254	0.592021	55.6832			25	46.625	94.498	0.493397	57.1689			25	55.6455	3.94392		25	14.467	33.263	0.434928	55.1049			25	7.363	27.664	0.266158	37.2922			24	193.009	189.581	92.726
26	33.925	72.022	0.471037	50.7736			26	42.205	104.133	0.405299	60.4339			26	46.542	77.65	0.599382	56.3755			26	47.47	94.253	0.503644	58.3563			26	56.4848	4.1524		26	13.942	33.769	0.412864	52.3095			26	7.77	28.847	0.269352	37.7397			25	191.367	189.76	92.799
27	34.247	71.902	0.476301	51.3411			27	42.327	104.426	0.40533	60.4385			27	46.855	77.577	0.603981	56.8081			27	47.575	93.904	0.506634	58.7027			27	56.8226	3.94365		27	14.136	34.572	0.408886	51.8054			27	7.281	28.662	0.25403	35.5929			26	191.775	188.898	92.491
28	34.001	72.241	0.470661	50.7331			28	42.488	104.334	0.407231	60.7219			28	47.186	77.478	0.609024	57.2825			28	48.065	94	0.51133	59.2467			28	56.9961	4.4066		28	13.882	33.522	0.414116	52.4681			28	7.831	26.891	0.291213	40.8027			27	190.698	188.382	92.54
29	34.588	71.74	0.48213	51.9694			29	43.377	102.674	0.422473	62.9947			29	47.201	76.92	0.613638	57.7164			29	48.557	93.809	0.517616	59.9751			29	58.1639	4.66153		29	14.182	32.742	0.433144	54.8789			29	7.614	29.729	0.256114	35.8848			28	189.95	188.359	92.046
30	34.697	71.44	0.48568	52.3521			30	43.416	103.954	0.417646	62.275			30	46.998	76.438	0.614851	57.8305			30	48.499	92.725	0.523041	60.6037			30	58.2653	4.34746		30	14.185	33.19	0.427388	54.1496			30	6.987	29.762	0.234762	32.8933			29	189.482	187.586	91.941
31	34.805	71.853	0.484392	52.2132			31	43.362	102.941	0.421232	62.8096			31	47.538	76.854	0.618549	58.1784			31	49.236	93.141	0.528618	61.2499			31	58.6128	4.68014		31	14.538	35.149	0.413611	52.4041			31	7.64	29.013	0.26333	36.896			30	188.342	188.18	91.774
32	35.286	71.76	0.491722	53.0034			32	43.678	102.824	0.424784	63.3393			32	47.549	76.457	0.621905	58.494			32	48.972	91.945	0.532623	61.7139			32	59.1376	4.55832		32	14.359	33.749	0.425464	53.9059			32	7.809	29.406	0.265558	37.2081			31	188.027	187.037	91.344
33	35.831	72.046	0.497335	53.6084			33	44.113	103.101	0.427862	63.7983			33	48.03	76.893	0.624634	58.7507			33	50.008	92.778	0.539007	62.4537			33	59.6527	4.55993		33	14.248	34.276	0.415684	52.6668			33	7.771	30.419	0.255465	35.794			32	188.122	186.47	91.27
34	35.699	71.395	0.500021	53.8979			34	44.877	102.387	0.438308	65.3558			34	48.49	76.16	0.636686	59.8842			34	50.367	92.502	0.544496	63.0897			34	60.5569	4.97458		34	13.898	34.658	0.401004	50.8068			34	7.826	27.457	0.285027	39.936			33	187.203	186.15	91.077
35	36.083	70.806	0.509604	54.9308			35	44.665	103.094	0.433245	64.601			35	48.35	76.009	0.636109	59.8299			35	50.508	91.169	0.554004	64.1913			35	60.8883	4.52054		35	14.095	32.942	0.427873	54.2111			35	7.312	28.113	0.260093	36.4424			34	187.1	185.429	90.855
36	36.07	71.356	0.505494	54.4878			36	45.024	102.735	0.438254	65.3478			36	48.744	76.873	0.634085	59.6396			36	50.637	91.14	0.555596	64.3758			36	60.9627	4.98508		36	14.667	34.579	0.424159	53.7406			36	7.561	28.869	0.261907	36.6966			35	186.339	183.958	89.881
37	36.19	70.671	0.512091	55.1989			37	45.357	102.428	0.442818	66.0284			37	49.365	76.358	0.646494	60.8067			37	51.053	91.097	0.560425	64.9353			37	61.7423	4.90769		37	14.405	32.631	0.441451	55.9315			37	7.07	28.347	0.249409	34.9455			36	186.039	182.638	90.259
38	36.396	70.603	0.515502	55.5666			38	45.531	102.579	0.443863	66.1841			38	49.247	76.016	0.64785	60.9343			38	51.523	91.884	0.56074	64.9718			38	61.9142	4.79002		38	14.603	33.474	0.436249	55.2723			38	7.581	27.336	0.277327	38.8571			37	185.214	183.727	88.973
39	37.003	70.807	0.52259	56.3306			39	45.277	101.976	0.443997	66.2041			39	48.926	76.188	0.642175	60.4005			39	52.007	91.472	0.568556	65.8775			39	62.2032	4.73445		39	14.78	32.663	0.4525	57.3313			39	7.503	27.952	0.268424	37.6097			38	185.582	183.453	89.225
40	36.95	70.766	0.522143	56.2825			40	46.206	101.872	0.453569	67.6314			40	49.318	75.398	0.654102	61.5223			40	52.055	89.636	0.580738	67.2889			40	63.1813	5.38585		40	14.455	32.829	0.440312	55.7871			40	7.019	28.581	0.245583	34.4093			39	185.399	182.169	88.272
41	37.352	70.237	0.531799	57.3233			41	45.73	102.003	0.44832	66.8488			41	49.28	75.566	0.652145	61.3382			41	52.593	89.98	0.584497	67.7244			41	63.3087	4.89006		41	14.104	32.248	0.43736	55.4131			41	7.453	27.665	0.269402	37.7467			40	185.221	183.137	87.744
42	37.352	70.72	0.528167	56.9318			42	46.122	101.514	0.454341	67.7466			42	49.425	74.799	0.660771	62.1496			42	52.465	90.624	0.578931	67.0795			42	63.4769	5.02689		42	14.585	34.836	0.418676	53.0459			42	7.431	28.194	0.263567	36.9291			41	184.585	182.048	87.888
43	37.253	69.9	0.532947	57.447			43	46.497	101.282	0.459085	68.4538			43	49.515	75.057	0.659699	62.0487			43	52.483	89.838	0.584196	67.6896			43	63.9098	5.16934		43	15.228	32.403	0.469956	59.543			43	7.997	28.079	0.284804	39.9047			42	184.753	181.061	86.891
44	37.609	69.621	0.540196	58.2284			44	46.754	100.643	0.464553	69.2692			44	50.139	75.411	0.664876	62.5357			44	52.96	89.454	0.592036	68.598			44	64.6578	5.2482		44	14.356	33.194	0.432488	54.7958			44	7.619	27.218	0.279925	39.2211			43	183.998	180.143	86.627
45	37.824	69.652	0.543043	58.5352			45	46.894	101.355	0.462671	68.9886			45	50.193	75.311	0.666476	62.6862			45	53.316	89.49	0.595776	69.0314			45	64.8103	5.13692		45	15.474	34.097	0.453823	57.4989			45	7.963	27.126	0.293556	41.131			44	184.266	179.843	86.653
46	37.642	69.466	0.541877	58.4095			46	46.689	100.738	0.46347	69.1077			46	49.817	74.88	0.665291	62.5747			46	53.341	88.624	0.60188	69.7386			46	64.9576	5.43557		46	14.48	33.054	0.438071	55.5032			46	7.774	27.578	0.281891	39.4966			45	183.82	179.942	84.769
47	37.956	69.384	0.547043	58.9664			47	46.868	100.11	0.468165	69.8078			47	49.721	75.021	0.662761	62.3367			47	53.885	88.649	0.607847	70.43			47	65.3852	5.6422		47	14.671	33.384	0.439462	55.6794			47	7.771	28.105	0.276499	38.7411			46	182.617	178.819	85.502
48	37.702	69.201	0.544819	58.7267			48	46.728	101.073	0.462319	68.9362			48	50.705	74.435	0.681198	64.0709			48	54.042	88.309	0.611965	70.9071			48	65.6602	5.44248		48	14.889	31.971	0.465703	59.0042			48	7.585	28.452	0.266589	37.3526			47	183.003	177.344	84.572
49	37.912	69.276	0.54726	58.9899			49	47.426	100.967	0.469718	70.0394			49	50.337	74.794	0.673009	63.3006			49	53.87	87.714	0.614155	71.1609			49	65.8727	5.75371		49	14.632	32.862	0.445256	56.4135			49	7.136	27.863	0.25611	35.8844			48	182.049	177.85	84.644
50	38.647	69.068	0.55955	60.3146			50	47.65	100.792	0.472756	70.4923			50	49.763	74.69	0.666261	62.6659			50	54.229	88.097	0.61556	71.3237			50	66.1991	5.53187		50	14.052	34.404	0.408441	51.7491			50	7.767	27.907	0.278317	38.9959			49	182.705	177.836	83.806
51	38.769	68.549	0.565566	60.9631			51	47.582	100.194	0.474899	70.8119			51	50.831	74.421	0.68302	64.2422			51	54.77	87.921	0.622946	72.1794			51	67.0491	5.33533		51	14.059	33.631	0.418037	52.9649			51	7.085	28.321	0.250168	35.0517			50	180.717	177.144	83.068
52	38.763	69.019	0.561628	60.5386			52	47.633	99.96	0.476521	71.0537			52	50.594	74.048	0.68326	64.2647			52	54.485	87.763	0.62082	71.9331			52	66.9475	5.47689		52	14.748	33.421	0.441279	55.9097			52	7.905	28.172	0.280598	39.3154			51	182.172	176.61	83.161
53	38.893	68.672	0.566359	61.0485			53	47.651	99.623	0.478313	71.321			53	51.03	73.941	0.690145	64.9124			53	54.858	87.163	0.629373	72.9241			53	67.5515	5.54761		53	14.672	33.165	0.442394	56.0509			53	7.383	28.206	0.261753	36.675			52	180.521	175.962	82.789
54	38.888	68.406	0.568488	61.278			54	47.878	99.786	0.479807	71.5437			54	50.757	73.782	0.687932	64.7042			54	55.221	87.189	0.633348	73.3848			54	67.7277	5.69515		54	15.183	34.093	0.445341	56.4242			54	7.591	27.099	0.280121	39.2486			53	181.471	175.399	82.204
55	38.93	68.314	0.569869	61.4268			55	48.233	98.924	0.487576	72.7022			55	51.149	74.283	0.688569	64.7642			55	55.249	87.097	0.634339	73.4995			55	68.0982	5.94403		55	14.483	33.318	0.43469	55.0748			55	7.41	27.633	0.268158	37.5724			54	181.117	174.318	81.908
56	39.164	68.337	0.573101	61.7753			56	48.575	99.439	0.48849	72.8385			56	51.091	73.231	0.697669	65.62			56	55.796	85.54	0.65228	75.5783			56	68.953	6.36712		56	14.024	34.347	0.408303	51.7317			56	7.529	29.146	0.25832	36.194
57	39.339	68.356	0.575502	62.034			57	48.371	99.019	0.488502	72.8403			57	50.33	74.306	0.677334	63.7074			57	55.355	86.234	0.641916	74.3775			57	68.2398	6.2687		57	14.317	32.83	0.436095	55.2528			57	7.694	27.898	0.27579	38.6418			average (before irradiation) []	101.199	112.277	48.0582
58	39.705	68.244	0.581809	62.714			58	48.699	99.234	0.490749	73.1753			58	51.054	72.968	0.699677	65.8089			58	55.46	85.863	0.645913	74.8406			58	69.1347	5.80721		58	14.064	33.042	0.42564	53.9282			58	7.605	28.853	0.263577	36.9306
59	39.38	68.03	0.578862	62.3963			59	48.63	98.35	0.494459	73.7284			59	51.298	73.081	0.701933	66.0211			59	55.717	85.908	0.648566	75.148			59	69.3235	6.11611		59	14.264	33.688	0.423415	53.6463			59	7.429	27.367	0.271458	38.0348			Transfection:	Cx 26 WT-EGFP
60	39.771	67.934	0.585436	63.1049			60	48.428	98.726	0.490529	73.1426			60	51.435	72.281	0.711598	66.9301			60	55.37	86.023	0.643665	74.5802			60	69.4394	5.37165		60	14.494	34.628	0.418563	53.0315			60	7.676	28.222	0.271986	38.1088			Assay:	IP3
61	40.05	67.834	0.590412	63.6412			61	48.155	98.738	0.487705	72.7214			61	51.327	72.803	0.705012	66.3107			61	56.394	85.525	0.659386	76.4017			61	69.7688	5.83721		61	14.42	35.165	0.410067	51.9551			61	7.293	28.795	0.253273	35.4869			Cell ID:	Cell 1
62	40.065	67.738	0.59147	63.7553			62	49.17	98.13	0.50107	74.7143			62	50.994	72.599	0.702406	66.0656			62	55.866	86.142	0.648534	75.1443			62	69.9199	5.86339		62	14.359	33.325	0.430878	54.5918			62	7.489	26.713	0.28035	39.2807			n:	1	2	3
63	39.635	67.628	0.586074	63.1736			63	48.944	97.575	0.501604	74.7939			63	51.816	72.233	0.717345	67.4707			63	55.736	85.953	0.648447	75.1343			63	70.1431	5.83829		63	14.017	33.416	0.41947	53.1464			63	7.807	25.412	0.307217	43.0451			Time before and after irradiation [s]	rel. Rhod2-intensity normalized to averaged values before irradiation [%]	rel. Rhod2-intensity normalized to averaged values before irradiation [%]	rel. Rhod2-intensity normalized to averaged values before irradiation [%]
64	40.258	67.609	0.595453	64.1846			64	48.948	97.637	0.501326	74.7525			64	51.121	72.157	0.708469	66.6359			64	56.576	85.526	0.661506	76.6474			64	70.5551	6.07392		64	13.915	32.445	0.42888	54.3386			64	7.539	28.462	0.264879	37.1131			-5	98.8334	98.9962	99.444
65	39.817	67.543	0.589506	63.5436			65	48.884	97.486	0.501446	74.7704			65	51.76	72.61	0.712849	67.0479			65	56.457	85.3	0.661864	76.6888			65	70.5127	6.2409		65	14.728	33.365	0.441421	55.9276			65	7.404	27.298	0.271229	38.0027			-4	100.626	100.331	99.6479
66	40.313	67.106	0.600736	64.7541			66	49.277	97.605	0.504861	75.2796			66	51.319	73.14	0.701654	65.9949			66	56.396	84.367	0.66846	77.4532			66	70.8704	6.4279		66	14.435	33.876	0.426113	53.9881			66	7.988	29.232	0.273262	38.2876			-3	99.0261	100.061	100.774
67	40.394	66.853	0.604221	65.1298			67	49.395	97.392	0.507177	75.6249			67	52.299	73.461	0.711929	66.9613			67	56.259	83.825	0.671148	77.7646			67	71.3701	6.25493		67	14.982	34.088	0.43951	55.6854			67	7.6	27.596	0.275402	38.5874			-2	100.333	100.611	99.4378
68	40.434	67.234	0.601392	64.8248			68	49.599	97.283	0.509842	76.0223			68	51.094	71.803	0.711586	66.929			68	56.868	84.42	0.673632	78.0524			68	71.4571	6.5531		68	14.653	32.316	0.453429	57.449			68	7.3	27.587	0.264617	37.0763			-1	101.181	100	100.697
69	40.482	67.203	0.602384	64.9317			69	49.451	97.071	0.509431	75.961			69	52.282	71.884	0.727311	68.408			69	56.539	82.69	0.683747	79.2243			69	72.1313	6.59987		69	14.323	34.251	0.418178	52.9827			69	7.844	28.699	0.27332	38.2956			0	194.268	151.224	164.729
70	40.757	66.965	0.608631	65.6051			70	49.637	97.469	0.509259	75.9354			70	51.793	72.257	0.716789	67.4184			70	57.04	82.15	0.69434	80.4517			70	72.3527	7.03105		70	14.565	34.618	0.420735	53.3067			70	8.096	28.393	0.285141	39.9519			1	196.992	159.311	170.341
71	40.633	66.504	0.610986	65.8589			71	49.436	96.599	0.511765	76.309			71	52.25	72.136	0.724326	68.1273			71	56.66	82.115	0.690008	79.9498			71	72.5613	6.66377		71	13.987	32.904	0.425085	53.8579			71	7.749	27.25	0.284367	39.8435			2	198.332	163.911	176.397
72	40.708	66.45	0.612611	66.0341			72	49.532	96.358	0.514041	76.6484			72	52.265	71.488	0.731102	68.7646			72	57.337	83.149	0.689569	79.899			72	72.8365	6.51313		72	13.947	33.676	0.414153	52.4727			72	8.039	27.715	0.29006	40.6411			3	199.403	168.49	180.904
73	40.79	66.527	0.613135	66.0905			73	50.076	96.046	0.521375	77.742			73	51.95	71.303	0.728581	68.5275			73	57.359	83.167	0.689685	79.9124			73	73.0681	6.78214		73	14.804	33.318	0.444324	56.2955			73	7.272	29.372	0.247583	34.6896			4	200.384	171.455	187.24
74	40.754	66.358	0.614154	66.2004			74	49.532	96.18	0.514993	76.7903			74	52.246	71.997	0.725669	68.2536			74	56.93	82.844	0.687195	79.6239			74	72.717	6.49834		74	14.986	33.683	0.444913	56.37			74	7.708	28.453	0.270903	37.957			5	198.871	172.258	190.448
75	40.828	66.034	0.618288	66.646			75	49.533	96.202	0.514885	76.7743			75	52.452	71.809	0.730438	68.7021			75	57.134	82.739	0.690533	80.0106			75	73.0333	6.38318		75	14.531	33.462	0.434254	55.0195			75	7.963	28.372	0.280664	39.3247			6	199.96	172.731	193.445
76	40.929	66.148	0.618749	66.6957			76	49.707	95.724	0.519274	77.4287			76	52.321	71.442	0.732356	68.8826			76	56.95	82.51	0.690219	79.9743			76	73.2453	6.4475		76	14.031	33.807	0.415032	52.5842			76	7.586	26.704	0.284077	39.8029			7	200.174	173.967	195.178
77	40.974	66.063	0.620226	66.8549			77	49.733	95.906	0.51856	77.3222			77	52.677	71.103	0.740855	69.6819			77	57.441	82.896	0.692928	80.2882			77	73.5368	6.3092		77	14.222	31.217	0.455585	57.7222			77	7.45	28.302	0.263232	36.8823			8	199.7	174.096	197.022
78	41.248	65.939	0.625548	67.4286			78	50.305	95.563	0.526407	78.4922			78	52.647	71.196	0.739466	69.5513			78	57.758	81.841	0.705734	81.772			78	74.311	6.90825		78	14.552	35.28	0.412472	52.2598			78	7.816	27.456	0.284674	39.8865			9	198.965	173.255	197.993
79	41.226	65.571	0.628723	67.7708			79	50.09	95.295	0.525631	78.3765			79	52.784	71.472	0.738527	69.463			79	57.26	81.008	0.706844	81.9006			79	74.3777	6.84079		79	14.42	33.395	0.431801	54.7088			79	7.9	27.104	0.29147	40.8387			10	198.838	174.303	199.092
80	41.506	66.162	0.627339	67.6216			80	50.183	94.874	0.528944	78.8705			80	52.385	71.103	0.736748	69.2957			80	57.294	81.444	0.703477	81.5105			80	74.3246	6.89255		80	14.205	34.302	0.414116	52.4681			80	7.582	28.569	0.265393	37.1849			11	198.835	173.197	199.924
81	41.478	65.62	0.632094	68.1342			81	49.989	95.402	0.523983	78.1308			81	52.836	70.817	0.746092	70.1745			81	57.837	81.304	0.711367	82.4247			81	74.716	6.70894		81	14.166	32.337	0.438074	55.5036			81	7.5	27.556	0.272173	38.135			12	197.611	172.111	199.758
82	41.367	65.466	0.631885	68.1117			82	50.144	94.898	0.528399	78.7893			82	52.51	70.792	0.74175	69.7662			82	57.566	80.933	0.71128	82.4145			82	74.7704	6.92735		82	14.97	32.896	0.455071	57.657			82	8.167	28.091	0.290734	40.7356			13	197.632	172.876	199.849
83	41.575	65.594	0.633823	68.3206			83	50.465	94.773	0.532483	79.3982			83	52.599	70.719	0.743775	69.9566			83	57.537	81.007	0.710272	82.2978			83	74.9933	6.89571		83	14.364	34.364	0.417996	52.9596			83	7.885	27.861	0.283012	39.6537			14	197.411	172.025	200.902
84	41.932	65.529	0.6399	68.9756			84	50.211	94.452	0.531603	79.2671			84	52.692	70.852	0.743691	69.9487			84	57.765	80.689	0.715897	82.9495			84	75.2852	6.90136		84	14.244	32.635	0.436464	55.2996			84	6.967	27.316	0.255052	35.7361			15	196.181	170.719	199.229
85	41.832	65.317	0.640446	69.0344			85	50.393	94.383	0.53392	79.6126			85	53.148	70.855	0.750095	70.5511			85	58.073	81.585	0.71181	82.476			85	75.4185	6.62938		85	14.55	35.476	0.410136	51.9639			85	7.589	26.983	0.281251	39.4069			16	195.352	171.202	198.657
86	41.833	65.082	0.642774	69.2854			86	50.18	94.358	0.531804	79.2971			86	53.05	70.811	0.749177	70.4647			86	57.819	80.748	0.716043	82.9664			86	75.5034	6.68681		86	15.244	34.647	0.43998	55.7451			86	7.16	26.674	0.268426	37.61			17	194.931	170.198	197.633
87	42.003	64.641	0.649789	70.0415			87	50.976	94.356	0.540252	80.5566			87	53.329	70.91	0.752066	70.7364			87	57.65	80.584	0.715403	82.8922			87	76.0567	6.61971		87	14.081	34.281	0.410752	52.0419			87	7.616	27.578	0.276162	38.6939			18	194.785	169.843	198.771
88	41.813	64.845	0.644815	69.5054			88	50.458	93.394	0.54027	80.5594			88	53.313	70.142	0.760072	71.4895			88	57.857	80.276	0.720726	83.5091			88	76.2658	6.81705		88	14.753	32.27	0.457174	57.9235			88	7.552	27.862	0.27105	37.9776			19	194.338	169.213	197.313
89	42.548	65.061	0.653971	70.4923			89	50.788	93.332	0.544165	81.1401			89	52.926	70.567	0.750011	70.5431			89	58.469	80.897	0.722759	83.7446			89	76.48	6.96634		89	13.546	34.574	0.391797	49.6403			89	7.438	26.411	0.281625	39.4593			20	193.337	170.705	196.884
90	42.031	64.92	0.647428	69.787			90	50.323	93.187	0.540022	80.5223			90	52.986	70.158	0.755238	71.0348			90	57.921	79.598	0.727669	84.3135			90	76.4144	7.12119		90	14.916	34.596	0.431148	54.626			90	8.124	26.66	0.304726	42.6961			21	191.845	169.007	194.766
91	42.332	64.695	0.654332	70.5312			91	50.682	93.094	0.544417	81.1778			91	53.245	70.114	0.759406	71.4268			91	57.984	78.909	0.734821	85.1422			91	77.0695	7.22579		91	14.818	34.091	0.43466	55.071			91	6.802	28.476	0.238868	33.4685			22	191.959	169.418	194.982
92	42.21	64.749	0.651902	70.2693			92	51.181	93.465	0.547595	81.6516			92	53.727	69.506	0.772984	72.7039			92	58.075	80.351	0.722766	83.7455			92	77.0926	6.60464		92	14.919	33.155	0.449977	57.0117			92	7.6	27.602	0.275342	38.579			23	191.211	168.823	194.171
93	42.368	64.783	0.653999	70.4953			93	50.741	93.173	0.544589	81.2034			93	53.382	69.614	0.766829	72.1249			93	58.561	79.088	0.740454	85.7949			93	77.4046	7.31301		93	14.57	32.908	0.442749	56.0959			93	7.481	28.323	0.264132	37.0083			24	190.723	168.851	192.945
94	42.21	64.243	0.657037	70.8228			94	50.926	92.871	0.548352	81.7645			94	52.992	70.486	0.751809	70.7122			94	57.973	78.375	0.739687	85.7061			94	77.2514	7.65805		94	14.88	33.743	0.44098	55.8718			94	7.838	25.257	0.31033	43.4812			25	189.1	169.011	193.097
95	42.569	64.506	0.659923	71.1339			95	50.729	92.776	0.54679	81.5316			95	53.11	69.757	0.761357	71.6103			95	58.299	79.019	0.737785	85.4856			95	77.4404	7.19315		95	14.034	32.144	0.436598	55.3165			95	7.447	27.25	0.273284	38.2907			26	189.504	168.243	192.456
96	42.604	64.495	0.660578	71.2046			96	50.638	93.034	0.544296	81.1596			96	53.376	69.436	0.768708	72.3017			96	58.202	78.812	0.738492	85.5675			96	77.5583	6.95508		96	14.675	33.863	0.433364	54.9068			96	7.47	27.513	0.271508	38.0418			27	188.439	167.783	192.558
97	42.731	64.157	0.666038	71.7931			97	50.828	92.342	0.550432	82.0746			97	53.782	69.432	0.7746	72.8558			97	58.23	79.473	0.732702	84.8967			97	77.905	6.56046		97	14.745	32.534	0.453218	57.4223			97	7.136	26.68	0.267466	37.4755			28	187.7	167.763	191.53
98	42.165	64.28	0.655958	70.7066			98	50.897	92.36	0.551072	82.17			98	53.395	68.911	0.77484	72.8785			98	58.297	78.289	0.744638	86.2798			98	78.0087	7.42445		98	14.629	34.137	0.428538	54.2953			98	7.73	26.808	0.288347	40.4011			29	187.238	167.074	191.312
99	42.845	64.159	0.667794	71.9823			99	51.303	92.338	0.5556	82.8452			99	53.48	69.533	0.769131	72.3415			99	58.367	78.026	0.748046	86.6745			99	78.4609	7.44098		99	15.257	34.138	0.446921	56.6245			99	7.192	27.05	0.265878	37.253			30	186.111	167.603	190.964
100	43.087	64.086	0.672331	72.4714			100	50.868	91.832	0.553925	82.5954			100	53.232	68.674	0.775141	72.9067			100	58.527	77.966	0.750673	86.979			100	78.7381	7.21267		100	14.58	34.306	0.424999	53.8469			100	7.378	27.065	0.272603	38.1952			31	185.8	166.585	190.07
101	43.164	63.909	0.675398	72.802			101	50.807	91.453	0.555553	82.8382			101	53.436	68.602	0.778928	73.2629			101	58.211	78.247	0.743939	86.1987			101	78.7755	6.77449		101	14.737	34.075	0.432487	54.7957			101	7.823	27.958	0.279813	39.2054			32	185.894	166.08	189.916
102	42.78	63.921	0.669264	72.1408			102	51.366	92.055	0.557993	83.2019			102	53.113	68.842	0.77152	72.5662			102	58.082	77.278	0.751598	87.0862			102	78.7488	7.55497		102	14.52	33.274	0.436377	55.2885			102	7.432	27.66	0.268691	37.6471			33	184.986	165.795	189.514
103	42.847	64.035	0.669118	72.1251			103	51.151	92.152	0.555072	82.7665			103	53.775	68.588	0.784029	73.7428			103	58.312	77.81	0.749415	86.8332			103	78.8669	7.07997		103	14.01	33.214	0.42181	53.4429			103	7.703	28.812	0.267354	37.4597			34	184.884	165.153	189.052
104	43.157	63.783	0.676622	72.934			104	50.97	92.261	0.552454	82.3762			104	54.16	68.909	0.785964	73.9247			104	58.303	77.875	0.748674	86.7474			104	78.9956	6.68269		104	14.558	33.555	0.433855	54.969			104	7.087	28.681	0.247097	34.6215			35	184.132	163.843	187.025
105	43.206	63.501	0.680399	73.341			105	51.188	91.263	0.560884	83.6332			105	53.303	68.875	0.773909	72.7909			105	57.786	76.824	0.752187	87.1544			105	79.2299	7.26465		105	13.701	35.136	0.389942	49.4053			105	6.751	26.569	0.254093	35.6017			36	183.836	162.667	187.812
106	42.915	64.114	0.669355	72.1506			106	51.348	91.299	0.562416	83.8615			106	53.302	67.891	0.785111	73.8445			106	58.169	77.538	0.7502	86.9241			106	79.1952	7.29766		106	14.181	32.442	0.437119	55.3825			106	6.969	26.556	0.262427	36.7694			37	183.02	163.637	185.136
107	43.494	63.453	0.685452	73.8857			107	51.027	91.374	0.558441	83.2688			107	54.582	67.272	0.811363	76.3136			107	58.068	76.976	0.754365	87.4067			107	80.2187	6.22702		107	15.417	33.744	0.456881	57.8864			107	6.85	26.585	0.257664	36.1021			38	183.384	163.393	185.66
108	43.44	63.209	0.687244	74.0789			108	51.258	91.031	0.563083	83.961			108	53.499	68.224	0.784167	73.7557			108	58.282	76.844	0.758446	87.8796			108	79.9188	7.1134		108	14.262	33.221	0.429307	54.3928			108	7.044	28.267	0.249195	34.9155			39	183.203	162.25	183.677
109	43.176	63.728	0.677504	73.029			109	50.85	91.379	0.556474	82.9755			109	53.166	66.962	0.793973	74.678			109	57.801	76.431	0.756251	87.6252			109	79.5769	6.90893		109	14.877	33.288	0.446918	56.6241			109	7.417	26.931	0.275408	38.5882			40	183.027	163.112	182.579
110	43.248	63.283	0.683406	73.6652			110	51.063	90.324	0.565331	84.2963			110	53.759	67.38	0.797848	75.0425			110	57.684	75.695	0.762058	88.2982			110	80.3255	7.10867		110	14.857	34.411	0.431751	54.7025			110	7.534	27.145	0.277547	38.8879			41	182.399	162.142	182.878
111	43.047	63.612	0.676712	72.9436			111	51.091	90.404	0.565141	84.2678			111	53.796	67.975	0.791409	74.4368			111	58.207	76.353	0.762341	88.3309			111	79.9948	7.49131		111	14.613	33.424	0.437201	55.3929			111	7.147	26.875	0.265935	37.2609			42	182.565	161.263	180.804
112	43.452	63.409	0.685265	73.8656			112	51.117	90.551	0.564511	84.1739			112	53.809	67.584	0.79618	74.8856			112	57.617	76.12	0.756923	87.7032			112	80.1571	6.84225		112	14.512	33.819	0.429108	54.3676			112	7.009	25.399	0.275956	38.665			43	181.819	160.445	180.254
113	43.607	63.285	0.689057	74.2744			113	50.53	90.31	0.559517	83.4293			113	53.76	67.633	0.794878	74.7632			113	58.238	76.173	0.764549	88.5868			113	80.2634	6.96234		113	14.824	34.078	0.435002	55.1143			113	7.401	25.25	0.293109	41.0684			44	182.084	160.178	180.308
114	43.522	63.037	0.69042	74.4212			114	51.238	89.903	0.569925	84.9812			114	53.867	67.573	0.797168	74.9785			114	57.977	75.602	0.766871	88.8558			114	80.8092	7.2332		114	14.451	32.303	0.447358	56.6798			114	7.092	25.973	0.273053	38.2582			45	181.643	160.266	176.388
115	43.649	63.171	0.690966	74.4801			115	51.468	89.644	0.574138	85.6093			115	53.495	67.407	0.793612	74.6441			115	58.382	75.733	0.770892	89.3218			115	81.0138	7.60273		115	14.51	31.92	0.454574	57.5941			115	7.446	26.959	0.276197	38.6988			46	180.454	159.266	177.913
116	43.457	62.931	0.69055	74.4352			116	51.35	90.125	0.569764	84.9572			116	53.325	67.084	0.794899	74.7651			116	58.105	75.591	0.768676	89.065			116	80.8056	7.36029		116	15.494	33.29	0.465425	58.9689			116	7.026	26.002	0.27021	37.8599			47	180.836	157.952	175.978
117	43.742	62.641	0.698297	75.2703			117	51.365	89.603	0.573251	85.4771			117	53.898	66.89	0.805771	75.7877			117	57.88	75.167	0.770019	89.2205			117	81.4389	6.99641		117	14.302	34.21	0.418065	52.9684			117	7.069	27.241	0.259499	36.3591			48	179.893	158.403	176.128
118	43.387	62.893	0.689854	74.3602			118	51.176	89.532	0.571595	85.2301			118	53.902	66.62	0.809096	76.1005			118	58.033	74.718	0.776694	89.9939			118	81.4212	7.44238		118	14.809	33.916	0.436638	55.3216			118	7.077	26.036	0.271816	38.0849			49	180.541	158.39	174.384
119	43.464	62.363	0.696952	75.1253			119	51.109	89.169	0.57317	85.4651			119	53.654	67.41	0.795935	74.8626			119	58.423	74.539	0.783791	90.8163			119	81.5673	7.89913		119	15.171	32.417	0.467995	59.2945			119	6.822	25.75	0.264932	37.1204			50	178.577	157.774	172.849
120	43.51	62.797	0.692867	74.685			120	51.616	89.958	0.573779	85.5558			120	53.555	66.214	0.808817	76.0742			120	58.088	74.121	0.783692	90.8048			120	81.78	7.71574		120	14.523	34.241	0.424141	53.7382			120	6.879	26.777	0.2569	35.995			51	180.014	157.298	173.042
121	43.711	62.533	0.699007	75.3468			121	51.407	89.11	0.576894	86.0203			121	53.744	66.703	0.805721	75.783			121	58.297	74.121	0.786511	91.1315			121	82.0704	7.79835		121	14.588	33.263	0.438565	55.5658			121	7.231	26.249	0.275477	38.5979			52	178.383	156.721	172.268
122	43.74	62.401	0.70095	75.5563			122	51.126	89.455	0.571528	85.2202			122	53.312	66.513	0.801528	75.3886			122	57.781	74.433	0.776282	89.9462			122	81.5278	7.25379		122	14.275	33.619	0.424611	53.7978			122	6.573	26.479	0.248234	34.7809			53	179.322	156.22	171.051
123	43.457	62.439	0.695991	75.0218			123	51.022	88.739	0.574967	85.733			123	53.728	66.892	0.803205	75.5464			123	57.449	74.711	0.76895	89.0966			123	81.3494	7.14026		123	15.193	33.26	0.456795	57.8755			123	7.019	26.583	0.264041	36.9956			54	178.972	155.257	170.435
124	44.171	62.565	0.706002	76.1008			124	51.709	89.12	0.580218	86.5159			124	53.284	66.486	0.801432	75.3796			124	57.97	73.753	0.786002	91.0725			124	82.2672	7.76848		124	15.797	33.32	0.4741	60.068			124	7.675	26.365	0.291106	40.7877
125	44.117	62.288	0.708274	76.3458			125	51.686	88.794	0.582089	86.7949			125	53.634	66.045	0.812083	76.3814			125	57.667	74.069	0.778558	90.2099			125	82.433	7.14571		125	15.344	34.041	0.450751	57.1097			125	7.313	27.099	0.269862	37.8112
126	43.793	62.124	0.704929	75.9852			126	51.512	88.202	0.584023	87.0833			126	54.337	65.95	0.823912	77.494			126	57.597	74.03	0.778022	90.1479			126	82.6776	6.99701		126	14.965	32.919	0.454601	57.5975			126	6.894	25.948	0.265685	37.2259
127	44.233	62.244	0.710639	76.6006			127	51.183	88.545	0.578045	86.192			127	53.594	66.299	0.808368	76.032			127	58.228	73.943	0.787471	91.2427			127	82.5168	7.45436		127	15.075	33.38	0.451618	57.2195			127	6.988	26.141	0.26732	37.4549
128	44.422	62.373	0.712199	76.7688			128	51.076	88.286	0.578529	86.2641			128	53.846	66.001	0.815836	76.7344			128	58.162	73.432	0.792053	91.7735			128	82.8852	7.43106		128	15.449	33.769	0.457491	57.9636			128	6.55	25.139	0.260551	36.5066
129	44.701	61.945	0.721624	77.7847			129	51.294	88.326	0.580735	86.5931			129	54.006	66.388	0.81349	76.5138			129	57.699	73.162	0.788647	91.3789			129	83.0676	7.12668		129	14.712	32.274	0.455847	57.7554			129	7.173	26.134	0.27447	38.4568
130	44.467	61.995	0.717268	77.3152			130	51.512	87.946	0.585723	87.3368			130	54.144	65.747	0.82352	77.4571			130	57.891	73.062	0.792354	91.8085			130	83.4794	7.2691		130	14.573	35.225	0.413712	52.4169			130	7.113	28.155	0.252637	35.3977
131	44.381	61.623	0.720202	77.6315			131	51.702	87.584	0.590313	88.0213			131	53.643	65.95	0.813389	76.5042			131	57.386	73.457	0.781219	90.5183			131	83.1688	7.13302		131	15.572	33.321	0.467333	59.2106			131	7.009	27.616	0.253802	35.561
132	44.025	61.788	0.712517	76.8031			132	51.389	87.557	0.586921	87.5154			132	54.019	65.677	0.822495	77.3607			132	58.098	74.068	0.784387	90.8854			132	83.1411	7.13423		132	14.978	34.283	0.436893	55.3539			132	7.016	27.006	0.259794	36.4005
133	44.262	61.984	0.714088	76.9724			133	51.209	87.587	0.584664	87.179			133	53.912	65.821	0.81907	77.0385			133	57.884	73.194	0.79083	91.6319			133	83.2054	7.38636		133	14.472	33.993	0.425735	53.9402			133	7.138	25.082	0.284587	39.8743
134	44.187	61.51	0.718371	77.4341			134	51.228	87.399	0.586139	87.3989			134	53.554	65.034	0.823477	77.4531			134	58.006	73.533	0.788843	91.4017			134	83.4219	7.09399		134	15.244	32.996	0.461995	58.5344			134	6.594	26.484	0.248981	34.8854
135	44.372	61.741	0.71868	77.4674			135	51.572	86.678	0.594984	88.7177			135	53.685	64.913	0.82703	77.7872			135	57.658	72.268	0.797836	92.4436			135	84.104	7.63286		135	14.377	34.177	0.420663	53.2976			135	7.169	26.352	0.272048	38.1174
136	44.105	61.287	0.719647	77.5716			136	51.149	87.306	0.585859	87.3571			136	54.521	64.839	0.840867	79.0887			136	58.047	72.306	0.802796	93.0184			136	84.259	7.25208		136	14.457	34.469	0.41942	53.1402			136	7.197	27.306	0.263568	36.9294
137	44.324	61.356	0.722407	77.8691			137	51.962	86.98	0.597402	89.0782			137	53.676	64.723	0.829319	78.0025			137	57.653	72.015	0.800569	92.7603			137	84.4276	7.64544		137	14.594	34.556	0.422329	53.5087			137	7.173	28.165	0.254678	35.6837
138	44.538	60.897	0.731366	78.8349			138	51.543	86.659	0.59478	88.6872			138	53.811	64.737	0.831225	78.1818			138	57.996	72.554	0.799349	92.619			138	84.5807	7.19812		138	14.302	31.855	0.448972	56.8843			138	7.551	25.761	0.293118	41.0696
139	44.08	60.68	0.726434	78.3032			139	51.12	86.307	0.592304	88.3181			139	53.793	64.527	0.833651	78.41			139	57.278	72.468	0.79039	91.5809			139	84.1531	6.82458		139	14.337	35.241	0.406827	51.5446			139	7.022	27.041	0.25968	36.3845
140	44.985	60.965	0.737882	79.5373			140	51.295	86.084	0.595871	88.8501			140	53.404	64.968	0.822005	77.3146			140	57.54	71.851	0.800824	92.7898			140	84.6229	7.39016		140	15.391	32.925	0.467456	59.2263			140	7.246	27.249	0.265918	37.2586
141	44.959	61.02	0.736791	79.4196			141	51.008	86.169	0.591953	88.2658			141	53.098	64.812	0.819262	77.0566			141	58.144	72.366	0.803471	93.0966			141	84.4597	7.51199		141	14.804	33.206	0.445823	56.4853			141	7.213	26.071	0.276668	38.7647
142	44.467	60.645	0.733234	79.0362			142	51.444	86.625	0.59387	88.5516			142	54.185	64.567	0.839206	78.9325			142	57.75	72.351	0.798192	92.4849			142	84.7513	6.85011		142	15.078	33.067	0.455983	57.7726			142	6.481	25.353	0.25563	35.8171
143	44.612	60.744	0.734426	79.1647			143	51.796	86.146	0.601258	89.6533			143	53.705	64.637	0.830871	78.1485			143	57.004	71.254	0.800011	92.6957			143	84.9156	7.34487		143	15.093	33.385	0.452089	57.2793			143	7.038	26.516	0.265425	37.1894
144	44.474	61.03	0.728724	78.55			144	51.289	86.526	0.592758	88.3858			144	53.588	64.764	0.827435	77.8253			144	57.334	72.083	0.795389	92.1601			144	84.2303	7.15167		144	14.964	32.294	0.463368	58.7083			144	6.936	25.537	0.271606	38.0555
145	45.05	60.765	0.741381	79.9143			145	51.451	85.86	0.599243	89.3528			145	53.499	63.972	0.836288	78.658			145	57.97	71.196	0.814231	94.3433			145	85.5671	7.55078		145	13.418	32.414	0.413957	52.4479			145	7.259	24.592	0.295177	41.3582
146	44.782	60.653	0.738331	79.5856			146	51.06	85.764	0.595355	88.773			146	53.507	63.802	0.838641	78.8794			146	57.364	71.072	0.807125	93.52			146	85.1895	7.15214		146	15.025	32.225	0.466253	59.0738			146	7.005	26.058	0.268823	37.6656
147	44.657	60.296	0.74063	79.8334			147	51.78	85.359	0.606614	90.4519			147	52.778	64.498	0.818289	76.9651			147	57.757	70.646	0.817555	94.7285			147	85.4947	8.45855		147	14.639	33.239	0.440416	55.8003			147	7.331	25.2	0.290913	40.7606
148	44.438	60.519	0.734282	79.1491			148	50.747	85.19	0.595692	88.8233			148	53.739	63.461	0.846804	79.6471			148	57.591	71.264	0.808136	93.6371			148	85.3141	7.11122		148	14.915	33.015	0.451764	57.2381			148	7.288	25.629	0.284365	39.8433
149	44.998	59.657	0.754279	81.3046			149	51.647	84.949	0.607977	90.655			149	53.207	63.934	0.832218	78.2752			149	57.233	71.471	0.800786	92.7855			149	85.7551	7.052		149	15.75	33.525	0.469799	59.523			149	7.055	27.035	0.260958	36.5636
150	44.517	60.195	0.739546	79.7166			150	51.353	85.304	0.602	89.7639			150	53.287	63.496	0.839218	78.9336			150	57.597	71.219	0.808731	93.706			150	85.53	7.35029		150	15.192	33.099	0.458987	58.1532			150	6.785	26.48	0.256231	35.9013
151	44.489	60.145	0.739696	79.7327			151	51.328	85.037	0.603596	90.0019			151	53.128	63.509	0.836543	78.682			151	57.655	71.391	0.807595	93.5744			151	85.4977	7.4209		151	15.8	34.378	0.459596	58.2304			151	6.755	26.352	0.256337	35.9162
152	44.561	59.909	0.743811	80.1764			152	51.46	84.203	0.611142	91.1271			152	53.643	63.38	0.846371	79.6064			152	57.575	71.256	0.808002	93.6216			152	86.1328	7.28234		152	15.355	32.558	0.47162	59.7538			152	6.938	26.471	0.262098	36.7233
153	45.152	59.653	0.756911	81.5884			153	51.155	84.482	0.605514	90.2878			153	53.229	63.024	0.844583	79.4382			153	57.526	70.641	0.814343	94.3563			153	86.4177	7.07188		153	15.265	33.788	0.451788	57.2411			153	7.269	25.914	0.280505	39.3024
154	44.786	59.587	0.751607	81.0166			154	50.927	84.237	0.604568	90.1468			154	53.079	63.669	0.833671	78.4119			154	57.317	70.504	0.812961	94.1961			154	85.9429	7.45594		154	14.362	32.075	0.447763	56.7311			154	7.048	25.829	0.272872	38.2328
155	44.637	59.752	0.747038	80.5241			155	50.731	84.569	0.599877	89.4473			155	52.86	63.085	0.837917	78.8112			155	57.685	70.76	0.81522	94.4579			155	85.8102	7.41486		155	14.026	32.882	0.426556	54.0442			155	7.359	27.899	0.263773	36.958
156	44.94	59.449	0.755942	81.4839			156	51.548	84.097	0.612959	91.3979			156	53.443	63.1	0.846957	79.6615			156	57.162	70.161	0.814726	94.4007			156	86.736	7.25978		156	15.234	34.009	0.44794	56.7536			156	6.302	26.643	0.236535	33.1416
157	44.692	59.409	0.752277	81.0888			157	51.152	84.135	0.607975	90.6548			157	53.487	62.374	0.857521	80.6551			157	57.16	69.967	0.816957	94.6591			157	86.7645	6.99995		157	15.255	34.115	0.447164	56.6552			157	7.548	24.845	0.303804	42.5668
158	44.804	59.246	0.756237	81.5157			158	50.49	83.67	0.603442	89.9789			158	53.788	63.061	0.852952	80.2254			158	56.951	70.218	0.81106	93.9759			158	86.424	6.63784		158	14.72	32.448	0.453649	57.4769			158	7.16	25.851	0.276972	38.8074
159	44.702	59.338	0.753345	81.204			159	50.983	83.314	0.611938	91.2457			159	53.472	62.799	0.851479	80.0868			159	57.492	70.632	0.813965	94.3125			159	86.7123	7.13101		159	15.296	33.244	0.460113	58.2959			159	6.81	25.605	0.265964	37.265
160	44.547	59.344	0.750657	80.9143			160	50.708	83.839	0.604826	90.1852			160	52.731	62.745	0.840402	79.0449			160	57.359	69.558	0.824621	95.5472			160	86.4229	7.79289		160	14.839	34.824	0.426114	53.9883			160	6.819	26.382	0.258472	36.2152
161	44.972	59.212	0.759508	81.8683			161	50.86	83.583	0.608497	90.7326			161	53.12	63.229	0.840121	79.0185			161	56.594	69.414	0.815311	94.4684			161	86.522	7.27632		161	15.812	34.212	0.462177	58.5574			161	6.903	25.23	0.273603	38.3353
162	44.754	59.197	0.756018	81.4921			162	51.305	83.939	0.611218	91.1383			162	53.318	62.387	0.854633	80.3835			162	57.296	70.555	0.812076	94.0936			162	86.7769	6.86441		162	14.534	31.145	0.466656	59.1249			162	7.346	27.033	0.271742	38.0746
163	44.79	59.341	0.75479	81.3598			163	51.115	83.497	0.612178	91.2815			163	53.315	61.984	0.860141	80.9016			163	57.272	69.921	0.819096	94.907			163	87.1124	7.06644		163	15.719	32.165	0.488699	61.9177			163	6.98	25.37	0.275128	38.549
164	44.853	58.587	0.765579	82.5227			164	50.649	83.434	0.607055	90.5176			164	53.425	62.4	0.85617	80.528			164	56.959	68.94	0.826211	95.7314			164	87.3249	7.07392		164	14.887	34.744	0.428477	54.2876			164	7.334	27.228	0.269355	37.7401
165	45.09	58.973	0.764587	82.4158			165	51.369	83.125	0.617973	92.1456			165	53.973	62.011	0.870378	81.8644			165	56.69	68.159	0.831732	96.3711			165	88.1992	7.20951		165	15.083	31.443	0.479693	60.7767			165	7.157	26.649	0.268565	37.6295
166	44.855	58.846	0.762244	82.1632			166	51.005	82.359	0.619301	92.3436			166	53.532	61.861	0.865359	81.3924			166	56.85	69.056	0.823245	95.3877			166	87.8217	7.09571		166	14.192	32.798	0.432709	54.8239			166	6.72	26.277	0.255737	35.8321
167	45.016	58.974	0.763319	82.2791			167	50.873	82.557	0.616217	91.8837			167	53.552	62.146	0.861713	81.0494			167	56.782	68.927	0.823799	95.4519			167	87.666	7.09948		167	16.143	33.942	0.475605	60.2588			167	7.329	27.326	0.268206	37.5792
168	44.652	58.241	0.766676	82.641			168	50.901	82.799	0.614754	91.6656			168	53.37	62.97	0.847546	79.7169			168	56.853	68.36	0.831671	96.364			168	87.5969	7.74749		168	14.661	33.91	0.43235	54.7784			168	6.938	26.118	0.265641	37.2197
169	44.951	58.759	0.765006	82.461			169	51.135	82.712	0.61823	92.1839			169	53.119	61.156	0.868582	81.6955			169	56.716	69.332	0.818035	94.7841			169	87.7811	6.67744		169	14.948	32.432	0.460903	58.3959			169	7.137	26.264	0.271741	38.0744
170	45.263	58.711	0.770946	83.1012			170	51.498	82.268	0.625979	93.3393			170	52.861	61.798	0.855384	80.4541			170	56.686	68.055	0.832944	96.5115			170	88.3515	7.77601		170	13.512	32.951	0.410063	51.9546			170	7.113	26.556	0.267849	37.5291
171	45.172	58.692	0.769645	82.961			171	51.045	82.597	0.618001	92.1497			171	52.992	61.817	0.85724	80.6287			171	56.578	67.87	0.833623	96.5902			171	88.0824	7.5435		171	13.885	31.924	0.434939	55.1064			171	7.031	26.289	0.26745	37.4733
172	45.232	58.674	0.770904	83.0967			172	51.295	82.381	0.622656	92.8438			172	53.663	61.704	0.869684	81.7991			172	56.328	68.73	0.819555	94.9602			172	88.1749	6.69023		172	15.026	33.743	0.445307	56.42			172	6.834	27.298	0.250348	35.077
173	45.048	58.711	0.767284	82.7065			173	50.928	81.91	0.621756	92.7096			173	53.122	61.437	0.864658	81.3264			173	56.484	67.525	0.83649	96.9224			173	88.4162	7.60823		173	15.642	34.789	0.449625	56.967			173	7.381	25.443	0.290099	40.6467
174	45.176	58.124	0.777235	83.7791			174	51.107	82.122	0.62233	92.7953			174	53.148	61.473	0.864575	81.3186			174	56.489	69.246	0.815773	94.5219			174	88.1037	6.53058		174	14.914	33.35	0.447196	56.6594			174	6.895	25.904	0.266175	37.2946
175	44.937	58.468	0.768574	82.8456			175	51.155	82.325	0.621379	92.6534			175	53.168	61.553	0.863776	81.2434			175	56.773	67.639	0.839353	97.2541			175	88.4991	7.71398		175	15.137	31.623	0.478671	60.6471			175	7.483	26.446	0.282954	39.6455
176	45.294	58.781	0.770555	83.0591			176	51.137	81.931	0.624147	93.0662			176	52.79	61.941	0.852263	80.1605			176	56.654	67.625	0.837767	97.0704			176	88.3391	8.02805		176	15.402	32.461	0.474477	60.1158			176	7.265	26.472	0.274441	38.4527
177	44.622	58.024	0.769027	82.8943			177	51.55	81.935	0.629157	93.8133			177	52.769	61.227	0.861858	81.0631			177	55.97	68.47	0.817438	94.7149			177	88.1214	7.14177		177	14.979	33.75	0.443822	56.2318			177	6.734	25.734	0.261677	36.6644
178	44.875	58.462	0.767593	82.7398			178	51.089	82.052	0.622642	92.8418			178	52.208	60.977	0.856192	80.5301			178	57.048	67.525	0.844843	97.8902			178	88.5005	8.24069		178	14.856	32.695	0.454381	57.5697			178	7.18	26.404	0.271928	38.1007
179	45.093	57.858	0.779374	84.0096			179	51.356	81.463	0.630421	94.0017			179	52.818	61.224	0.862701	81.1423			179	55.912	67.824	0.824369	95.518			179	88.6679	7.15791		179	15.498	32.007	0.484207	61.3485			179	7.375	24.868	0.296566	41.5527
180	45.282	57.607	0.78605	84.7293			180	50.963	81.163	0.627909	93.6272			180	52.676	60.72	0.867523	81.5959			180	55.991	67.375	0.831035	96.2904			180	89.0607	7.0144		180	14.22	32.204	0.44156	55.9452			180	7.426	26.281	0.282562	39.5905
181	45.09	57.869	0.779174	83.9881			181	50.945	81.537	0.624808	93.1648			181	52.543	60.549	0.867777	81.6197			181	56.586	67.118	0.843082	97.6862			181	89.1147	7.57918		181	14.479	33.555	0.431501	54.6707			181	6.977	27.07	0.257739	36.1126
182	45.235	57.948	0.780614	84.1433			182	50.541	81.053	0.623555	92.9779			182	52.861	61.004	0.866517	81.5012			182	55.674	66.983	0.831166	96.3055			182	88.732	7.04099		182	14.382	32.482	0.442768	56.0983			182	6.552	24.114	0.271709	38.07
183	45.192	57.763	0.782369	84.3326			183	50.608	81.22	0.623098	92.9098			183	52.827	60.924	0.867097	81.5558			183	56.121	66.632	0.842253	97.5901			183	89.0971	7.44403		183	15.308	34.999	0.437384	55.4161			183	7.106	25.597	0.277611	38.8969
184	45.191	57.811	0.781702	84.2607			184	50.722	81.279	0.624048	93.0514			184	52.706	60.759	0.86746	81.5899			184	55.956	66.547	0.840849	97.4275			184	89.0824	7.41126		184	14.997	33.017	0.454221	57.5493			184	6.721	26.162	0.256899	35.9949
185	45.674	57.817	0.789975	85.1524			185	51.021	80.774	0.631651	94.1852			185	52.958	60.946	0.868933	81.7285			185	56.294	66.482	0.846756	98.1118			185	89.7945	7.63906		185	15.107	32.49	0.464974	58.9117			185	6.849	24.859	0.275514	38.6031
186	45.302	57.767	0.784219	84.532			186	50.743	81.024	0.626271	93.3829			186	52.85	60.316	0.876219	82.4137			186	55.936	66.888	0.836264	96.8962			186	89.3062	6.94087		186	15.682	32.781	0.478387	60.6112			186	6.616	25.491	0.259543	36.3653
187	45.613	57.178	0.797737	85.989			187	50.8	80.902	0.62792	93.6288			187	52.316	60.642	0.862702	81.1425			187	55.973	66.297	0.844277	97.8246			187	89.6462	7.49302		187	14.365	32.933	0.436189	55.2647			187	6.861	24.177	0.283782	39.7616
188	45.151	57.659	0.783069	84.408			188	50.586	80.787	0.626165	93.3671			188	52.479	60.502	0.867393	81.5836			188	55.839	65.931	0.846931	98.1322			188	89.3727	7.70285		188	14.303	32.591	0.438863	55.6036			188	7.005	25.778	0.271743	38.0748
189	45.31	57.181	0.792396	85.4134			189	51.024	80.456	0.634185	94.563			189	52.287	60.559	0.863406	81.2086			189	55.321	66.422	0.832872	96.5032			189	89.422	7.30528		189	14.773	33.975	0.43482	55.0912			189	7.666	24.792	0.309213	43.3247
190	45.16	57.159	0.790077	85.1634			190	50.701	80.353	0.630978	94.0848			190	52.42	59.6	0.87953	82.7252			190	55.404	65.87	0.841111	97.4579			190	89.8578	7.03658		190	15.242	33.816	0.450733	57.1075			190	7.064	26.159	0.270041	37.8362
191	45.04	57.407	0.784573	84.5701			191	50.866	80.088	0.635126	94.7033			191	52.191	59.72	0.873928	82.1983			191	55.345	65.91	0.839706	97.295			191	89.6917	7.42311		191	14.25	32.499	0.438475	55.5544			191	6.872	26.574	0.258599	36.233
192	45.214	56.778	0.79633	85.8373			192	50.9	79.371	0.641292	95.6227			192	52.582	59.922	0.877507	82.535			192	55.632	66.236	0.839906	97.3182			192	90.3283	7.25245		192	16.033	32.505	0.493247	62.4939			192	7.293	25.79	0.282784	39.6217
193	45.266	56.889	0.79569	85.7684			193	50.504	80.176	0.629914	93.9261			193	52.757	59.273	0.890068	83.7164			193	55.697	66.655	0.835601	96.8194			193	90.0576	6.30599		193	15.297	31.861	0.480117	60.8303			193	7.069	25.965	0.272251	38.1459
194	45.338	56.617	0.800784	86.3175			194	50.666	80.197	0.631769	94.2028			194	52.567	59.494	0.883568	83.105			194	55.765	64.983	0.858148	99.4318			194	90.7643	7.4249		194	15.067	32.839	0.458814	58.1313			194	6.889	25.458	0.270603	37.9149
195	45.295	56.726	0.798487	86.07			195	50.676	79.368	0.638494	95.2055			195	51.972	59.016	0.880643	82.8298			195	55.16	65.605	0.84079	97.4206			195	90.3815	7.03413		195	15.69	32.451	0.483498	61.2588			195	7.234	26.837	0.269553	37.7679
196	45.554	56.429	0.80728	87.0177			196	50.488	79.629	0.63404	94.5414			196	52.428	59.202	0.885578	83.2941			196	54.99	65.576	0.838569	97.1633			196	90.5041	6.4494		196	15.389	32.394	0.475057	60.1893			196	6.343	26.794	0.236732	33.1692
197	46.109	56.749	0.812508	87.5812			197	50.799	79.491	0.639053	95.2889			197	52.178	59.671	0.874428	82.2453			197	55.506	65.996	0.841051	97.4509			197	90.6416	7.01966		197	15.665	30.437	0.51467	65.2081			197	6.728	24.694	0.272455	38.1745
198	45.621	56.522	0.807137	87.0023			198	50.388	79.268	0.635666	94.7838			198	52.487	59.841	0.877108	82.4974			198	55.595	65.625	0.847162	98.1589			198	90.6106	7.14698		198	14.768	34.331	0.430165	54.5015			198	6.722	25.204	0.266704	37.3686
199	45.707	56.776	0.805041	86.7763			199	50.593	79.306	0.637947	95.1239			199	52.18	59.862	0.871672	81.9861			199	55.709	65.646	0.848627	98.3288			199	90.5538	7.50579		199	13.967	32.485	0.429952	54.4745			199	6.938	24.299	0.285526	40.0059
200	45.365	55.982	0.81035	87.3486			200	50.328	78.716	0.639362	95.3349			200	52.44	59.48	0.881641	82.9237			200	55.818	65.365	0.853943	98.9447			200	91.138	7.3119		200	15.11	33.426	0.452043	57.2735			200	7.319	25.442	0.287674	40.3068
201	45.671	55.962	0.816107	87.9692			201	50.196	78.9	0.636198	94.8631			201	52.352	59.046	0.886631	83.3931			201	55.285	64.426	0.858116	99.4282			201	91.4134	7.12567		201	15.348	33.206	0.462206	58.561			201	7.184	23.7	0.303122	42.4714
202	45.382	56.325	0.805717	86.8492			202	50.895	78.551	0.647923	96.6114			202	52.24	59.079	0.88424	83.1682			202	55.615	64.892	0.857039	99.3034			202	91.4831	7.70429		202	15.346	31.989	0.479727	60.781			202	7.243	25.407	0.285079	39.9433
203	45.442	56.016	0.811233	87.4438			203	50.159	78.922	0.635552	94.7667			203	52.32	58.633	0.89233	83.9291			203	54.867	65.854	0.833161	96.5367			203	90.6691	5.97354		203	15.201	33.643	0.451832	57.2467			203	7.179	24.199	0.296665	41.5666
204	45.519	56.291	0.808637	87.164			204	50.319	78.366	0.642102	95.7435			204	51.85	59.234	0.875342	82.3313			204	54.933	65.109	0.843708	97.7588			204	90.7494	7.25241		204	14.507	31.325	0.463113	58.6759			204	7.093	26.613	0.266524	37.3435
205	45.483	55.832	0.81464	87.8111			205	49.971	78.706	0.634907	94.6706			205	52.113	59.407	0.87722	82.5079			205	54.979	65.002	0.845805	98.0017			205	90.7478	6.94088		205	14.56	31.092	0.468288	59.3316			205	6.975	25.287	0.275833	38.6478
206	45.58	56.377	0.808486	87.1477			206	50.364	78.314	0.643103	95.8928			206	52.506	58.921	0.891125	83.8158			206	55.065	64.162	0.858218	99.44			206	91.5741	7.30999		206	14.917	32.107	0.464603	58.8647			206	6.891	25.09	0.274651	38.4822
207	45.515	55.637	0.818071	88.1809			207	50.333	78.35	0.642412	95.7897			207	52.528	58.647	0.895664	84.2427			207	54.932	64.757	0.848279	98.2884			207	91.6254	6.53468		207	15.287	32.494	0.470456	59.6063			207	6.592	25.511	0.258398	36.205
208	45.74	55.885	0.818466	88.2235			208	50.099	77.899	0.643128	95.8964			208	52.414	58.093	0.902243	84.8615			208	55.305	63.87	0.865899	100.33			208	92.3279	7.056		208	15.559	32.745	0.475157	60.2019			208	6.699	25.461	0.263108	36.8649
209	45.892	55.722	0.823589	88.7756			209	50.59	77.192	0.655379	97.7232			209	52.235	58.648	0.890653	83.7713			209	55.09	63.92	0.861859	99.8618			209	92.533	7.56161		209	14.82	31.63	0.468543	59.3639			209	7.294	25.07	0.290945	40.7652
210	45.292	55.368	0.818018	88.1751			210	49.98	77.885	0.641715	95.6858			210	51.366	58.736	0.874523	82.2543			210	55.326	64.378	0.859393	99.5761			210	91.4228	7.73001		210	15.298	33.998	0.449968	57.0105			210	7.414	26.749	0.277169	38.835
211	45.256	55.394	0.816984	88.0637			211	50.186	77.557	0.647085	96.4865			211	52.334	58.146	0.900045	84.6547			211	54.95	64.239	0.855399	99.1134			211	92.0796	6.835		211	15.375	32.132	0.478495	60.6248			211	7.107	25.012	0.284144	39.8122
212	45.654	55.989	0.81541	87.8941			212	49.706	77.516	0.641235	95.6142			212	52.55	58.301	0.901357	84.7781			212	55.029	64.246	0.856536	99.2451			212	91.8829	6.69609		212	14.777	33.955	0.435194	55.1386			212	6.83	26.842	0.254452	35.652
213	45.719	56.037	0.815872	87.9438			213	50.264	78.174	0.642976	95.8738			213	52.215	58.124	0.898338	84.4942			213	54.673	64.178	0.851896	98.7075			213	91.7548	6.64695		213	15.778	33.97	0.464469	58.8477			213	7.273	25.787	0.282041	39.5176
214	45.756	55.892	0.81865	88.2433			214	49.952	77.72	0.642717	95.8352			214	51.826	58.675	0.883272	83.0772			214	54.613	64.172	0.851041	98.6084			214	91.441	7.0913		214	15.868	34.905	0.454605	57.5981			214	6.723	26.071	0.257873	36.1313
215	45.474	55.452	0.820061	88.3953			215	50.253	77.612	0.64749	96.5469			215	51.621	57.895	0.891631	83.8634			215	54.891	63.853	0.859646	99.6055			215	92.1028	7.24967		215	15.326	31.976	0.479297	60.7265			215	7.129	24.692	0.288717	40.453
216	45.622	55.284	0.82523	88.9525			216	50.237	77.134	0.651295	97.1143			216	51.44	57.803	0.889919	83.7024			216	54.558	63.637	0.857331	99.3373			216	92.2766	7.25311		216	14.684	34.475	0.425932	53.9652			216	7.348	25.359	0.289759	40.599
217	45.663	55.546	0.822075	88.6125			217	50.069	77.025	0.650036	96.9265			217	51.74	57.836	0.894599	84.1425			217	54.021	63.616	0.849173	98.392			217	92.0184	6.79072		217	15.005	32.912	0.455913	57.7637			217	7.303	25.562	0.285698	40.0299
218	45.528	55.449	0.821079	88.5051			218	50.02	77.282	0.64724	96.5096			218	51.487	58.078	0.886515	83.3821			218	54.694	63.63	0.859563	99.5958			218	91.9982	7.40529		218	15.512	33.728	0.459915	58.2707			218	7.201	25.465	0.28278	39.6212
219	45.461	55.443	0.819959	88.3844			219	50.318	77.112	0.652531	97.2986			219	51.881	57.723	0.898793	84.5369			219	53.892	63.198	0.852749	98.8062			219	92.2565	6.90184		219	15.009	33.784	0.444264	56.2878			219	6.749	25.538	0.264273	37.0281
220	45.964	54.973	0.83612	90.1264			220	49.98	76.368	0.654463	97.5865			220	51.608	57.94	0.890715	83.7772			220	54.434	63.735	0.854068	98.9591			220	92.6123	7.05371		220	14.667	31.671	0.463105	58.675			220	6.801	25.34	0.26839	37.6049
221	46.22	55.654	0.830488	89.5194			221	50.136	76.456	0.65575	97.7785			221	51.429	58.153	0.884374	83.1808			221	53.9	63.294	0.851582	98.671			221	92.2874	7.337		221	14.966	32.784	0.456503	57.8385			221	7.085	25.601	0.276747	38.7758
222	45.651	55.045	0.82934	89.3955			222	49.829	76.995	0.647172	96.4994			222	51.47	57.72	0.891719	83.8716			222	54.689	62.822	0.870539	100.868			222	92.6585	7.52769		222	15.265	33.338	0.457886	58.0137			222	6.614	25.611	0.258248	36.184
223	45.472	54.909	0.828134	89.2656			223	49.74	76.185	0.652884	97.3512			223	51.785	57.367	0.902697	84.9042			223	53.995	63.115	0.855502	99.1253			223	92.6616	6.72018		223	15.232	32.774	0.464759	58.8845			223	7.273	26.07	0.27898	39.0887
224	45.535	55.004	0.827849	89.2349			224	49.821	76.313	0.652851	97.3462			224	51.442	57.613	0.892889	83.9817			224	54.214	63.449	0.85445	99.0034			224	92.3915	7.04642		224	15.4	32.372	0.47572	60.2732			224	6.915	25.523	0.270932	37.9611
225	45.935	54.889	0.836871	90.2073			225	49.817	75.906	0.656299	97.8603			225	51.229	57.891	0.884922	83.2323			225	53.883	62.626	0.860393	99.692			225	92.748	7.55775		225	15.977	33.665	0.474588	60.1298			225	6.897	26.386	0.261389	36.6239
226	45.365	55.038	0.824249	88.8468			226	49.406	76.103	0.649199	96.8017			226	51.524	56.648	0.909547	85.5484			226	54.259	62.216	0.872107	101.049			226	93.0615	7.11813		226	14.921	31.745	0.470027	59.5519			226	6.609	27.389	0.241301	33.8094
227	45.844	54.712	0.837915	90.3199			227	50.007	76.212	0.656157	97.8391			227	51.684	57.355	0.901125	84.7563			227	53.407	62.931	0.84866	98.3325			227	92.8119	6.50263		227	14.905	32.272	0.461855	58.5166			227	7.036	25.709	0.273678	38.3459
228	45.509	54.559	0.834125	89.9113			228	49.808	75.248	0.661918	98.6982			228	51.322	56.875	0.902365	84.8729			228	54.062	62.499	0.865006	100.226			228	93.4272	7.2927		228	14.291	33.904	0.421514	53.4054			228	6.918	24.839	0.278514	39.0234
229	45.67	54.518	0.837705	90.2973			229	49.812	76.062	0.654887	97.6498			229	51.128	57.368	0.891229	83.8255			229	53.824	62.317	0.863713	100.077			229	92.9623	7.37497		229	14.977	32.173	0.465515	58.9802			229	6.936	25.551	0.271457	38.0347
230	45.819	54.788	0.836296	90.1454			230	49.375	75.916	0.65039	96.9793			230	51.815	57.028	0.908589	85.4583			230	53.879	63.059	0.854422	99.0002			230	92.8958	6.24015		230	15.361	30.002	0.511999	64.8698			230	6.948	22.937	0.302917	42.4426
231	45.736	54.383	0.840998	90.6522			231	49.83	75.32	0.661577	98.6474			231	51.525	56.149	0.917648	86.3104			231	53.836	62.334	0.86367	100.072			231	93.9204	6.55175		231	14.994	32.558	0.460532	58.349			231	7.079	24.18	0.292763	41.0198
232	45.703	54.367	0.840639	90.6135			232	50.143	75.292	0.66598	99.304			232	51.464	56.608	0.909129	85.5092			232	53.757	62.425	0.861145	99.7792			232	93.8015	6.95067		232	14.589	33.482	0.435727	55.2061			232	7.086	23.762	0.298207	41.7827
233	46.039	54.52	0.844442	91.0235			233	49.463	74.818	0.661111	98.5779			233	51.383	56.992	0.901583	84.7994			233	53.65	61.64	0.870376	100.849			233	93.8124	7.33104		233	15.353	33.272	0.461439	58.4639			233	6.352	24.57	0.258527	36.2229
234	45.65	54.638	0.835499	90.0595			234	49.687	75.33	0.659591	98.3513			234	51.419	56.415	0.911442	85.7267			234	53.581	62.174	0.861791	99.854			234	93.4979	6.73719		234	15.9	33.338	0.476933	60.427			234	6.722	24.326	0.27633	38.7174
235	45.825	54.443	0.841706	90.7285			235	49.52	75.503	0.655868	97.7961			235	51.494	56.924	0.90461	85.0841			235	53.433	62.091	0.86056	99.7113			235	93.33	6.71887		235	14.702	31.807	0.462225	58.5635			235	7.019	24.452	0.287052	40.2197
236	46.054	54.519	0.844733	91.0548			236	49.552	74.605	0.664191	99.0372			236	51.203	56.273	0.909904	85.582			236	53.791	62.529	0.860257	99.6762			236	93.8376	6.75831		236	14.697	31.159	0.471678	59.7611			236	7.056	24.066	0.293194	41.0802
237	46.166	54.69	0.84414	90.9909			237	49.187	74.353	0.661533	98.6409			237	51.282	56.011	0.91557	86.115			237	53.888	62.228	0.865977	100.339			237	94.0214	6.657		237	15.022	31.931	0.470452	59.6058			237	6.729	25.424	0.264671	37.0839
238	45.643	54.268	0.841067	90.6596			238	49.485	74.921	0.660496	98.4861			238	51.467	56.195	0.915864	86.1427			238	53.26	61.237	0.869736	100.775			238	94.0157	6.80476		238	15.492	32.175	0.481492	61.0046			238	6.945	26.146	0.265624	37.2173
239	45.885	54.386	0.843691	90.9425			239	48.986	74.957	0.653521	97.4462			239	51.084	56.638	0.901939	84.8329			239	53.43	62.062	0.860913	99.7523			239	93.2435	6.73449		239	15.011	33.977	0.441799	55.9755			239	7.065	24.055	0.293702	41.1514
240	46.102	54.508	0.845784	91.1681			240	49.441	74.229	0.66606	99.3159			240	50.995	56.488	0.902758	84.9099			240	53.263	61.059	0.87232	101.074			240	94.117	7.5032		240	14.592	33.268	0.43862	55.5727			240	6.859	25.172	0.272485	38.1787
241	45.868	54.113	0.847634	91.3675			241	49.094	74.721	0.657031	97.9695			241	51.583	56.267	0.916754	86.2263			241	53.539	61.774	0.866691	100.422			241	93.9963	6.43833		241	14.646	34.285	0.427184	54.1238			241	6.47	26.322	0.245802	34.44
242	46.125	54.246	0.850293	91.6541			242	49.672	74.477	0.666944	99.4477			242	50.547	56.022	0.902271	84.8641			242	52.948	61.015	0.867787	100.549			242	94.1286	7.33631		242	15.304	31.685	0.483005	61.1962			242	6.847	25.929	0.264067	36.9992
243	46.56	54.365	0.856433	92.316			243	49.067	74.484	0.658759	98.2272			243	51.442	56.309	0.913566	85.9265			243	53.146	61.729	0.860957	99.7573			243	94.0568	6.29868		243	15.425	32.537	0.474076	60.0649			243	6.814	23.673	0.287838	40.3299
244	46.029	54.195	0.849322	91.5495			244	48.99	74.187	0.660358	98.4656			244	51.367	55.985	0.917514	86.2978			244	53.44	61.462	0.86948	100.745			244	94.2645	6.59509		244	14.955	32.464	0.460664	58.3657			244	6.623	24.73	0.267812	37.524
245	45.571	53.704	0.848559	91.4672			245	48.827	73.835	0.661299	98.6059			245	50.639	55.923	0.905513	85.169			245	52.782	60.98	0.865562	100.291			245	93.8833	6.9555		245	14.796	33.271	0.444712	56.3445			245	6.929	24.036	0.288276	40.3912
246	45.533	54.245	0.839395	90.4795			246	49.482	74.056	0.66817	99.6305			246	51.75	55.844	0.926689	87.1607			246	52.7	60.839	0.866221	100.367			246	94.4095	6.60158		246	15.77	33.585	0.469555	59.4921			246	6.808	23.686	0.287427	40.2723
247	45.835	53.955	0.849504	91.5691			247	49.452	74.135	0.667053	99.4639			247	51.375	55.496	0.925742	87.0717			247	52.618	61.364	0.857473	99.3537			247	94.3646	6.10724		247	14.356	33.112	0.433559	54.9315			247	6.926	24.397	0.283887	39.7763
248	45.902	53.924	0.851235	91.7557			248	48.9	73.092	0.66902	99.7572			248	50.907	55.36	0.919563	86.4905			248	52.552	60.397	0.870109	100.818			248	94.7053	6.8085		248	15.189	33.51	0.453268	57.4286			248	6.941	24.757	0.280365	39.2828
249	46.025	53.713	0.856869	92.363			249	49.185	73.476	0.669402	99.8142			249	51.054	55.04	0.92758	87.2446			249	52.78	60.93	0.86624	100.369			249	94.9478	6.30072		249	15.019	33.126	0.45339	57.4441			249	6.985	23.658	0.295249	41.3682
250	45.814	54.026	0.847999	91.4069			250	48.777	73.24	0.665989	99.3052			250	50.596	55.747	0.9076	85.3654			250	52.624	60.89	0.864247	100.139			250	94.054	7.00228		250	15.031	32.224	0.466454	59.0992			250	7.049	25.754	0.273705	38.3496
251	45.789	54.156	0.845502	91.1377			251	49.181	73.38	0.670223	99.9366			251	50.767	55.484	0.914985	86.0599			251	52.914	60.984	0.86767	100.535			251	94.4174	7.03547		251	15.018	31.86	0.471375	59.7227			251	6.503	24.921	0.260945	36.5617
252	46.033	53.823	0.855266	92.1902			252	48.859	73.399	0.665663	99.2566			252	50.985	56.254	0.906336	85.2464			252	52.704	60.564	0.87022	100.831			252	94.381	7.15564		252	15.402	32.921	0.467847	59.2758			252	6.963	25.446	0.273638	38.3403
253	45.777	53.503	0.855597	92.2258			253	49.049	73.171	0.670334	99.9531			253	50.917	55.054	0.924856	86.9883			253	52.711	60.607	0.869718	100.772			253	94.9849	6.57613		253	15.946	32.024	0.497939	63.0884			253	7.432	24.514	0.303174	42.4786
254	45.675	53.415	0.855097	92.172			254	49.108	72.953	0.673146	100.372			254	50.581	54.649	0.925561	87.0547			254	52.855	60.959	0.867058	100.464			254	95.0158	6.57888		254	15.33	33.689	0.455045	57.6537			254	6.834	24.327	0.280922	39.3609
255	45.725	53.595	0.853158	91.9629			255	48.798	72.586	0.672278	100.243			255	49.928	54.939	0.90879	85.4772			255	52.563	60.327	0.871301	100.956			255	94.6598	7.35768		255	15.261	33.521	0.455267	57.6819			255	7.272	24.802	0.293202	41.0814
256	46.091	53.477	0.861885	92.9036			256	48.781	72.751	0.67052	99.9809			256	50.452	54.89	0.919147	86.4514			256	52.438	60.524	0.8664	100.388			256	94.931	6.61547		256	15.031	33.329	0.450989	57.1398			256	6.742	22.885	0.294603	41.2778
257	45.848	53.425	0.858175	92.5037			257	49.019	72.937	0.672073	100.212			257	50.592	55.009	0.919704	86.5038			257	52.65	60.606	0.868726	100.658			257	94.9694	6.77224		257	15.022	33.07	0.454249	57.5529			257	6.955	24.028	0.289454	40.5563
258	46.107	53.333	0.864512	93.1868			258	48.866	72.808	0.671163	100.077			258	50.454	54.753	0.921484	86.6712			258	52.449	59.952	0.87485	101.367			258	95.3254	6.79572		258	14.573	32.111	0.453832	57.5001			258	6.81	24.112	0.282432	39.5724
259	46.047	53.048	0.868025	93.5655			259	48.098	73.205	0.657032	97.9696			259	50.67	54.94	0.922279	86.746			259	52.35	60.684	0.862666	99.9553			259	94.5591	5.85329		259	15.688	33.131	0.473514	59.9938			259	7.193	24.794	0.290111	40.6482
260	45.905	52.984	0.866394	93.3896			260	48.886	72.817	0.671354	100.105			260	50.373	53.969	0.933369	87.7891			260	51.986	59.212	0.877964	101.728			260	95.753	6.42004		260	14.981	31.884	0.469859	59.5307			260	7.134	25.186	0.283253	39.6874
261	45.595	53.135	0.858097	92.4954			261	48.678	72.393	0.672413	100.263			261	50.661	54.025	0.937733	88.1995			261	52.138	59.636	0.874271	101.3			261	95.5645	6.2885		261	15.382	33.689	0.456588	57.8493			261	6.853	24.985	0.274285	38.4308
262	45.629	53.072	0.859757	92.6742			262	48.487	72.533	0.668482	99.677			262	49.907	54.543	0.915003	86.0616			262	52.472	60.334	0.869692	100.769			262	94.7956	6.83855		262	14.866	34.351	0.432768	54.8312			262	6.966	24.082	0.289262	40.5293
263	45.648	53.409	0.854687	92.1278			263	48.99	72.433	0.676349	100.85			263	50.339	54.735	0.919686	86.5021			263	52.411	59.898	0.875004	101.385			263	95.2162	7.19416		263	14.553	33.414	0.435536	55.182			263	6.652	25.605	0.259793	36.4004
264	46.023	52.844	0.870922	93.8778			264	48.872	72.216	0.676748	100.909			264	50.327	54.646	0.920964	86.6223			264	51.958	59.55	0.87251	101.096			264	95.6264	6.87892		264	15.21	34.36	0.442666	56.0853			264	7.249	24.549	0.295287	41.3735
265	46.288	52.803	0.876617	94.4916			265	48.85	72.294	0.675713	100.755			265	50.185	54.788	0.915985	86.154			265	52.482	59.191	0.886655	102.735			265	96.0339	7.46514		265	15.115	31.197	0.484502	61.3859			265	6.054	25.603	0.236457	33.1306
266	45.744	53.075	0.861875	92.9025			266	48.923	71.837	0.681028	101.548			266	49.998	54.061	0.924844	86.9873			266	51.898	60.667	0.855457	99.1201			266	95.1394	6.54147		266	15.61	32.869	0.474916	60.1713			266	6.404	24.245	0.264137	37.009
267	45.885	52.678	0.871047	93.8912			267	48.603	71.645	0.678386	101.154			267	50.843	54.229	0.937561	88.1834			267	52.271	59.131	0.883986	102.426			267	96.4135	6.65118		267	15.618	34.348	0.454699	57.6099			267	7.224	26.144	0.276316	38.7154
268	46.031	52.71	0.873288	94.1328			268	48.875	71.748	0.681204	101.574			268	50.083	53.906	0.92908	87.3857			268	52.016	59.16	0.879243	101.876			268	96.2421	6.90543		268	15.117	33.806	0.447169	56.6559			268	6.986	23.479	0.297542	41.6896
269	45.846	52.719	0.86963	93.7384			269	48.377	71.65	0.675185	100.676			269	50.32	54.236	0.927797	87.265			269	51.885	59.377	0.873823	101.248			269	95.732	6.59645		269	14.881	31.916	0.466255	59.0741			269	6.61	24.842	0.266082	37.2815
270	45.74	52.687	0.868146	93.5785			270	48.827	71.478	0.683105	101.857			270	50.693	54.141	0.936314	88.0661			270	52.217	59.585	0.876345	101.54			270	96.2606	6.67191		270	15.459	32.433	0.476644	60.3904			270	7.424	25.467	0.291515	40.845
271	45.859	52.357	0.875891	94.4133			271	48.547	71.483	0.67914	101.266			271	49.934	54.43	0.917398	86.287			271	52.185	59.759	0.873258	101.183			271	95.7873	7.101		271	14.814	33.943	0.436438	55.2962			271	6.807	24.12	0.282214	39.5418
272	45.793	52.379	0.874263	94.2378			272	48.56	71.584	0.678364	101.15			272	50.235	53.652	0.936312	88.0659			272	52.091	59.204	0.879856	101.947			272	96.3503	6.51819		272	14.554	33.292	0.437162	55.388			272	6.803	23.78	0.286081	40.0836
273	45.676	52.836	0.864486	93.1841			273	48.727	71.649	0.680079	101.406			273	49.981	54.115	0.923607	86.8709			273	51.841	59.117	0.876922	101.607			273	95.7671	7.11151		273	15.761	32.33	0.487504	61.7663			273	7.053	24.892	0.283344	39.7002
274	45.827	52.551	0.872048	93.9991			274	48.949	70.865	0.690736	102.995			274	50.077	54.268	0.922772	86.7924			274	51.741	58.407	0.88587	102.644			274	96.6077	7.75418		274	15.598	33.396	0.467062	59.1763			274	7.03	23.524	0.298844	41.8719
275	46.06	52.496	0.8774	94.5761			275	48.185	71.454	0.67435	100.552			275	49.134	53.787	0.913492	85.9195			275	51.644	58.926	0.876421	101.549			275	95.6492	7.18017		275	14.966	32.803	0.456239	57.805			275	6.796	23.215	0.292742	41.0169
276	45.414	52.224	0.8696	93.7353			276	48.615	70.784	0.686808	102.41			276	50.337	53.763	0.936276	88.0625			276	51.065	58.413	0.874206	101.292			276	96.3749	6.7494		276	14.811	32.27	0.458971	58.1512			276	6.844	23.601	0.289988	40.631
277	45.808	52.127	0.878777	94.7244			277	48.518	71.085	0.682535	101.772			277	50.223	53.724	0.934834	87.9268			277	51.485	59.042	0.872006	101.038			277	96.3653	6.45413		277	14.615	32.276	0.452813	57.371			277	6.869	23.382	0.293773	41.1614
278	45.572	52.175	0.873445	94.1497			278	48.069	70.998	0.677047	100.954			278	49.699	53.622	0.92684	87.175			278	51.534	58.832	0.875952	101.495			278	95.9434	6.73369		278	14.682	32.951	0.445571	56.4534			278	7.095	24.898	0.284963	39.927
279	45.635	52.182	0.874535	94.2672			279	48.136	70.864	0.679273	101.286			279	49.908	53.734	0.928797	87.3591			279	51.352	59.178	0.867755	100.545			279	95.8643	6.4857		279	15.059	33.716	0.446643	56.5892			279	7.585	24.443	0.310314	43.479
280	45.572	52.085	0.874954	94.3124			280	48.389	70.382	0.68752	102.516			280	50.005	53.066	0.942317	88.6307			280	51.807	58.668	0.883054	102.318			280	96.9441	6.7319		280	15.107	33.809	0.446834	56.6134			280	7.332	23.29	0.314813	44.1094
281	45.669	52.247	0.874098	94.2201			281	48.009	70.67	0.679341	101.296			281	49.53	53.5	0.925794	87.0766			281	51.921	58.416	0.888815	102.985			281	96.3945	7.28041		281	15.931	33.33	0.477978	60.5593			281	7.265	25.412	0.285889	40.0567
282	45.686	52.232	0.874675	94.2822			282	48.048	70.178	0.684659	102.089			282	49.767	53.406	0.931862	87.6473			282	51.516	58.115	0.886449	102.711			282	96.6824	7.14076		282	14.958	32.866	0.455121	57.6634			282	7.238	25.49	0.283954	39.7857
283	45.682	51.901	0.880176	94.8752			283	47.679	70.578	0.67555	100.731			283	49.68	52.775	0.941355	88.5402			283	51.419	58.775	0.874845	101.366			283	96.3782	5.98673		283	14.948	32.791	0.455857	57.7566			283	7.608	23.266	0.327001	45.817
284	45.621	52.334	0.871728	93.9646			284	47.857	70.377	0.680009	101.396			284	49.588	53.469	0.927416	87.2292			284	51.006	58.34	0.874289	101.302			284	95.9729	6.78955		284	15.965	33.772	0.472729	59.8943			284	6.972	23.848	0.292352	40.9622
285	46.009	52.19	0.881567	95.0252			285	48.251	69.938	0.689911	102.872			285	49.602	53.203	0.932316	87.69			285	51.479	58.616	0.878241	101.76			285	96.8369	7.01452		285	15.098	34.446	0.438309	55.5334			285	6.856	25.171	0.272377	38.1635
286	45.714	52.03	0.878608	94.7063			286	47.984	69.971	0.68577	102.255			286	49.571	53.254	0.930841	87.5513			286	51.295	58.602	0.875311	101.421			286	96.4832	6.84652		286	14.457	31.806	0.454537	57.5894			286	7.077	24.294	0.291306	40.8158
287	46.036	52.106	0.883507	95.2343			287	48.023	69.584	0.690144	102.907			287	49.553	52.952	0.93581	88.0186			287	51.105	57.807	0.884062	102.435			287	97.1486	7.02664		287	14.972	30.93	0.484061	61.33			287	7.676	24.473	0.313652	43.9467
288	45.711	51.727	0.883697	95.2548			288	47.495	69.946	0.679024	101.249			288	49.291	52.526	0.938411	88.2634			288	51.689	57.847	0.893547	103.533			288	97.0751	6.83352		288	15.121	31.766	0.476012	60.3103			288	6.498	23.476	0.276793	38.7823
289	45.529	51.681	0.880962	94.96			289	47.917	69.61	0.688364	102.642			289	49.684	52.656	0.943558	88.7474			289	51.057	58.926	0.86646	100.395			289	96.686	6.19743		289	15.713	32.374	0.485359	61.4945			289	6.628	24.684	0.268514	37.6223
290	45.529	51.956	0.876299	94.4574			290	48.559	69.188	0.701841	104.651			290	49.821	53.291	0.934886	87.9317			290	51.125	57.65	0.886817	102.754			290	97.4485	7.73604		290	15.296	32.334	0.473062	59.9366			290	6.924	23.641	0.292881	41.0364
291	45.775	51.97	0.880797	94.9422			291	47.793	69.766	0.685047	102.147			291	49.329	53.382	0.924076	86.915			291	50.726	57.536	0.881639	102.154			291	96.5395	7.26056		291	14.493	32.12	0.451214	57.1684			291	7.273	24.635	0.29523	41.3656
292	45.654	52.295	0.873009	94.1027			292	48.037	69.907	0.687156	102.461			292	48.999	52.681	0.930108	87.4823			292	51.466	57.605	0.893429	103.52			292	96.8916	7.55577		292	14.364	32.959	0.435814	55.2172			292	6.701	22.356	0.299741	41.9975
293	45.573	51.958	0.877112	94.545			293	48.059	69.321	0.693282	103.375			293	49.084	52.641	0.932429	87.7007			293	50.699	57.328	0.884367	102.47			293	97.0226	7.37248		293	15.754	32.824	0.479954	60.8097			293	7.237	24.776	0.292097	40.9266
294	46.087	52.145	0.883824	95.2685			294	47.926	69.2	0.692572	103.269			294	49.367	52.119	0.947198	89.0898			294	50.778	57.245	0.887029	102.778			294	97.6014	6.75311		294	15.959	32.379	0.492881	62.4476			294	6.343	23.699	0.267648	37.501
295	45.422	51.862	0.875824	94.4062			295	47.53	69.482	0.684062	102			295	49.179	53.12	0.925809	87.0781			295	51.179	57.948	0.883188	102.333			295	96.4544	7.244
296	46.439	51.824	0.896091	96.5907			296	47.766	68.903	0.693235	103.368			296	49.074	52.358	0.937278	88.1567			296	50.952	57.92	0.879696	101.929			296	97.511	6.88399
297	45.955	51.467	0.892902	96.247			297	47.819	68.925	0.693783	103.45			297	49.19	52.652	0.934248	87.8717			297	50.816	57.788	0.879352	101.889			297	97.3643	7.04413
298	45.576	51.813	0.879625	94.8158			298	47.361	68.847	0.687917	102.575			298	49.406	52.294	0.944774	88.8618			298	50.737	58.118	0.873	101.153			298	96.8513	6.30442
299	45.788	51.52	0.888742	95.7986			299	47.964	69.148	0.693643	103.429			299	49.224	52.494	0.937707	88.1971			299	51.35	57.138	0.898701	104.131			299	97.8888	7.48218
300	45.602	51.752	0.881164	94.9818			300	47.774	68.621	0.696201	103.81			300	48.648	51.945	0.936529	88.0863			300	50.555	57.717	0.875912	101.49			300	97.0921	7.07183
301	45.735	51.739	0.883956	95.2827			301	47.967	68.813	0.697063	103.939			301	49.167	52.051	0.944593	88.8447			301	50.437	56.842	0.887319	102.812			301	97.7195	7.05478
302	46.019	51.56	0.892533	96.2072			302	47.257	68.841	0.686466	102.359			302	48.597	51.957	0.935331	87.9736			302	50.506	57.356	0.88057	102.03			302	97.1423	6.73392
303	45.782	51.507	0.88885	95.8102			303	47.378	68.48	0.691852	103.162			303	48.767	51.755	0.942266	88.6259			303	50.817	57.589	0.882408	102.243			303	97.4602	6.73662
304	45.909	51.285	0.895174	96.4919			304	46.817	68.116	0.687313	102.485			304	48.909	52.192	0.937098	88.1398			304	50.216	57.08	0.879748	101.935			304	97.2628	6.6563
305	45.79	51.278	0.892976	96.2549			305	47.883	68.598	0.698023	104.082			305	49.036	51.92	0.944453	88.8316			305	50.598	56.455	0.896254	103.847			305	98.2539	7.25774
306	46.001	50.989	0.902175	97.2466			306	47.248	68.075	0.694058	103.491			306	48.96	51.888	0.943571	88.7486			306	50.212	56.403	0.890236	103.15			306	98.1589	6.89741
307	45.529	51.322	0.887124	95.6242			307	47.648	67.89	0.701841	104.651			307	49.661	51.442	0.965378	90.7998			307	50.595	56.577	0.894268	103.617			307	98.673	6.61978
308	45.643	51.288	0.889935	95.9272			308	47.486	68.302	0.695236	103.666			308	48.513	51.867	0.935335	87.974			308	50.644	57.014	0.888273	102.922			308	97.6225	7.31628
309	45.323	51.516	0.879785	94.8331			309	47.052	67.806	0.693921	103.47			309	48.267	51.844	0.931005	87.5667			309	50.142	56.354	0.889768	103.096			309	97.2414	7.58221
310	45.878	51.334	0.893716	96.3347			310	47.293	67.907	0.696438	103.845			310	48.116	51.467	0.93489	87.9322			310	50.466	56.663	0.890634	103.196			310	97.8271	7.42029
311	45.684	50.96	0.896468	96.6314			311	47.269	67.444	0.700863	104.505			311	48.787	51.286	0.951273	89.4731			311	50.083	56.817	0.881479	102.135			311	98.1862	6.67985
312	45.624	51.102	0.892803	96.2363			312	47.371	67.306	0.703815	104.946			312	48.522	51.242	0.946919	89.0635			312	50.273	56.028	0.897284	103.966			312	98.5529	7.42938
313	45.699	50.888	0.898031	96.7999			313	47.003	67.574	0.695578	103.717			313	48.221	50.562	0.9537	89.7014			313	49.611	56.295	0.881268	102.111			313	98.0823	6.32103
314	45.79	50.936	0.898971	96.9012			314	46.857	67.457	0.69462	103.574			314	48.293	50.842	0.949864	89.3406			314	50.066	56.577	0.884918	102.534			314	98.0875	6.52664
315	45.868	50.518	0.907954	97.8694			315	46.332	67.174	0.689731	102.845			315	47.971	51.449	0.932399	87.6979			315	49.984	56.602	0.883078	102.321			315	97.6833	7.02128
316	45.521	51.001	0.892551	96.2092			316	46.66	67.252	0.693808	103.453			316	48.099	50.548	0.951551	89.4992			316	49.906	56.591	0.881872	102.181			316	97.8356	6.39218
317	45.846	50.911	0.900513	97.0674			317	46.669	67.444	0.691967	103.179			317	48.333	51.021	0.947316	89.1009			317	49.998	55.752	0.896793	103.91			317	98.3141	6.86567
318	45.717	51.135	0.894045	96.3702			318	46.311	66.924	0.691994	103.183			318	48.294	50.511	0.956109	89.9279			318	49.801	56.372	0.883435	102.362			318	97.9607	6.1562
319	45.545	50.81	0.896379	96.6218			319	46.501	66.935	0.694719	103.589			319	48.579	50.406	0.963754	90.647			319	49.734	56.552	0.879438	101.899			319	98.1892	5.83842
320	45.62	50.921	0.895898	96.5699			320	46.427	66.448	0.698697	104.182			320	48.386	50.584	0.956548	89.9692			320	49.559	55.996	0.885045	102.548			320	98.3174	6.45614
321	45.578	50.523	0.902124	97.241			321	46.563	66.466	0.700554	104.459			321	47.979	50.823	0.944041	88.7929			321	49.534	56.108	0.882833	102.292			321	98.1963	6.96027
322	45.636	50.453	0.904525	97.4999			322	46.996	66.637	0.705254	105.16			322	48.264	50.689	0.952159	89.5564			322	49.718	55.862	0.890015	103.124			322	98.8351	6.98278
323	45.673	50.758	0.899819	96.9926			323	46.387	66.193	0.700784	104.494			323	48.481	50.42	0.961543	90.439			323	49.432	56.109	0.880999	102.08			323	98.5012	6.21792
324	45.574	50.879	0.895733	96.5522			324	46.856	66.011	0.709821	105.841			324	47.907	50.374	0.951026	89.4499			324	49.053	55.789	0.879259	101.878			324	98.4303	7.09416
325	45.606	50.332	0.906103	97.67			325	46.117	65.974	0.699018	104.23			325	47.537	50.372	0.943719	88.7625			325	49.765	55.522	0.896311	103.854			325	98.6291	7.23275
326	45.406	50.634	0.896749	96.6617			326	46.439	65.987	0.70376	104.937			326	48.093	50.189	0.958238	90.1281			326	49.541	55.645	0.890305	103.158			326	98.7212	6.74301
327	45.629	50.055	0.911577	98.26			327	46.302	65.845	0.703197	104.853			327	47.612	50.309	0.946391	89.0139			327	49.644	55.051	0.901782	104.488			327	99.1537	7.40609
328	45.171	50.097	0.901671	97.1922			328	46.131	65.893	0.70009	104.39			328	47.045	50.046	0.940035	88.4161			328	49.457	55.177	0.896334	103.856			328	98.4636	7.45593
329	45.53	49.996	0.910673	98.1626			329	45.851	65.602	0.698927	104.217			329	47.622	50.405	0.944787	88.863			329	49.327	55.885	0.882652	102.271			329	98.3783	6.82706
330	45.522	50.181	0.907156	97.7835			330	46.02	65.776	0.699647	104.324			330	47.471	49.646	0.95619	89.9355			330	48.828	55.245	0.883845	102.409			330	98.6131	6.4035
331	45.435	49.802	0.912313	98.3393			331	46.016	65.837	0.698938	104.218			331	47.721	49.887	0.956582	89.9724			331	49.095	55.559	0.883655	102.387			331	98.7293	6.33366
332	45.825	49.66	0.922775	99.467			332	45.713	65.246	0.700625	104.47			332	47.618	49.586	0.960311	90.3232			332	49.026	55.782	0.878886	101.835			332	99.0237	6.14974
333	45.568	49.759	0.915774	98.7124			333	45.982	65.57	0.701266	104.565			333	47.529	49.6	0.958246	90.1289			333	49.351	54.753	0.901339	104.436			333	99.4607	6.79353
334	45.518	49.92	0.911819	98.2861			334	46.13	65.101	0.708591	105.658			334	47.58	49.739	0.956593	89.9735			334	48.915	54.47	0.898017	104.051			334	99.4922	7.09131
335	45.626	49.822	0.91578	98.7131			335	46.348	65.63	0.706201	105.301			335	47.517	49.53	0.959358	90.2335			335	48.168	54.805	0.878898	101.836			335	99.021	6.44676
336	45.475	49.733	0.914383	98.5625			336	46.392	65.12	0.712408	106.227			336	47.472	49.087	0.967099	90.9616			336	48.764	54.762	0.890471	103.177			336	99.732	6.64174
337	45.485	49.615	0.916759	98.8186			337	46.094	65.273	0.706173	105.297			337	47.445	49.413	0.960172	90.3101			337	49.16	54.313	0.905124	104.875			337	99.8251	6.99976
338	45.609	49.794	0.915954	98.7318			338	45.964	64.852	0.708752	105.682			338	47.687	49.477	0.963822	90.6533			338	48.955	55.131	0.887976	102.888			338	99.4887	6.54585
339	45.287	50.156	0.902923	97.3272			339	45.419	65.118	0.697488	104.002			339	47.354	49.183	0.962812	90.5584			339	49.223	54.5	0.903174	104.649			339	99.1341	6.606
340	45.284	49.593	0.913113	98.4256			340	45.927	64.976	0.70683	105.395			340	47.309	49.601	0.953791	89.7099			340	48.981	54.883	0.892462	103.408			340	99.2346	6.99383
341	45.467	49.401	0.920366	99.2074			341	46.331	64.547	0.717787	107.029			341	47.415	49.101	0.965663	90.8265			341	48.574	54.316	0.894285	103.619			341	100.17	7.00397
342	45.644	49.53	0.921542	99.3342			342	46.153	64.22	0.71867	107.161			342	47.012	48.83	0.962769	90.5543			342	48.606	54.5	0.891853	103.337			342	100.097	7.11892
343	45.541	49.385	0.922163	99.401			343	45.357	64.727	0.700743	104.487			343	47.275	49.047	0.963871	90.658			343	48.561	54.591	0.889542	103.069			343	99.404	6.21206
344	45.504	49.643	0.916625	98.8041			344	45.997	64.395	0.714295	106.508			344	47.158	49.362	0.95535	89.8566			344	48.78	54.707	0.891659	103.315			344	99.6209	7.23619
345	45.478	49.733	0.914443	98.569			345	45.8	64.496	0.710122	105.886			345	47.024	49.022	0.959243	90.2227			345	48.481	54.887	0.883287	102.345			345	99.2555	6.7223
346	45.442	49.685	0.914602	98.5861			346	45.394	63.807	0.711427	106.08			346	46.873	49.039	0.955831	89.9018			346	48.378	54.145	0.89349	103.527			346	99.5238	7.1292
347	45.311	49.358	0.918007	98.9531			347	45.541	64.329	0.707939	105.56			347	46.997	48.484	0.96933	91.1714			347	48.484	54.748	0.885585	102.611			347	99.574	6.21954
348	45.304	49.222	0.920401	99.2112			348	45.829	63.905	0.717143	106.933			348	46.585	48.764	0.955315	89.8533			348	48	53.959	0.889564	103.072			348	99.7673	7.32261
349	45.262	49.312	0.91787	98.9383			349	45.389	64.017	0.709015	105.721			349	46.561	48.776	0.954588	89.7849			349	48.474	53.998	0.8977	104.015			349	99.6147	7.15837
350	45.763	49.048	0.933025	100.572			350	45.88	64	0.716875	106.893			350	46.772	48.71	0.960214	90.314			350	48.166	53.878	0.893983	103.584			350	100.341	7.16561
351	45.866	49.035	0.935373	100.825			351	45.556	63.616	0.716109	106.779			351	46.338	48.774	0.950055	89.3585			351	48.102	54.282	0.88615	102.676			351	99.9096	7.46105
352	45.223	49.193	0.919297	99.0922			352	45.176	63.654	0.709712	105.825			352	46.985	48.179	0.975217	91.7252			352	48.729	54.125	0.900305	104.317			352	100.24	6.36728
353	45.158	49.516	0.911988	98.3043			353	45.503	63.639	0.715018	106.616			353	46.693	48.732	0.958159	90.1207			353	48.449	54.718	0.885431	102.593			353	99.4085	7.06091
354	45.372	49.335	0.919672	99.1325			354	45.426	63.434	0.716114	106.779			354	46.707	48.288	0.967259	90.9766			354	48.16	54.128	0.889743	103.093			354	99.9953	6.77492
355	45.246	48.952	0.924293	99.6307			355	45.55	63.36	0.718908	107.196			355	46.194	48.552	0.951434	89.4882			355	48.395	53.892	0.898	104.049			355	100.091	7.7197
356	45.289	48.855	0.927008	99.9234			356	45.546	63.26	0.719981	107.356			356	46.992	48.078	0.977412	91.9316			356	47.874	53.927	0.887756	102.862			356	100.518	6.48934
357	45.071	48.845	0.922735	99.4628			357	45.277	63.119	0.717328	106.96			357	46.356	47.965	0.966455	90.901			357	47.968	54.189	0.885198	102.566			357	99.9725	6.78499
358	45.376	48.821	0.929436	100.185			358	45.109	63.242	0.713276	106.356			358	46.962	48.084	0.976666	91.8614			358	48.228	53.639	0.899122	104.179			358	100.646	6.38939
359	45.537	48.947	0.930333	100.282			359	44.967	63.139	0.712191	106.194			359	46.622	48.032	0.970645	91.2951			359	48.117	53.641	0.897019	103.936			359	100.427	6.5571
360	45.595	49.138	0.927897	100.019			360	45.408	62.791	0.723161	107.83			360	46.328	48.158	0.962	90.482			360	47.743	53.47	0.892893	103.458			360	100.447	7.37245
361	45.242	48.735	0.928327	100.065			361	45.036	62.584	0.719609	107.3			361	45.761	47.794	0.957463	90.0553			361	47.418	53.276	0.890044	103.128			361	100.137	7.34632
362	45.199	48.803	0.926152	99.8311			362	44.95	62.989	0.713617	106.407			362	46.018	48.04	0.95791	90.0973			362	47.489	53.91	0.880894	102.067			362	99.6007	6.89873
363	45.24	48.867	0.925778	99.7908			363	44.836	63.082	0.710757	105.981			363	46.073	47.457	0.970837	91.3132			363	47.249	53.095	0.889895	103.11			363	100.049	6.34923
364	45.525	48.83	0.932316	100.496			364	45.252	62.468	0.724403	108.015			364	46.83	47.082	0.994648	93.5527			364	47.994	52.797	0.909029	105.327			364	101.848	6.34514
365	45.282	48.996	0.924198	99.6204			365	44.246	62.38	0.709298	105.763			365	45.904	47.8	0.960335	90.3254			365	47.707	53.586	0.890289	103.156			365	99.7162	6.74765
366	45.06	48.727	0.924744	99.6793			366	44.439	62.117	0.715408	106.674			366	46.308	47.434	0.976262	91.8234			366	47.606	53.285	0.893422	103.519			366	100.424	6.40748
367	45.386	48.745	0.93109	100.363			367	44.505	62.007	0.717742	107.022			367	46.133	48.095	0.959206	90.2192			367	46.979	52.886	0.888307	102.926			367	100.133	7.15538
368	45.391	48.889	0.92845	100.079			368	44.787	61.803	0.724674	108.056			368	46.64	47.325	0.985526	92.6947			368	47.13	53.133	0.887019	102.777			368	100.902	6.39604
369	45.297	48.507	0.933824	100.658			369	44.358	62.09	0.714415	106.526			369	46.115	47.682	0.967136	90.9651			369	47.043	52.788	0.891168	103.258			369	100.352	6.70247
370	45.27	49.041	0.923105	99.5026			370	44.56	61.823	0.720767	107.473			370	45.921	47.502	0.966717	90.9257			370	47.442	53.349	0.889276	103.039			370	100.235	7.01075
371	45.607	48.445	0.941418	101.477			371	44.364	61.823	0.717597	107			371	46.235	47.377	0.975895	91.789			371	47.47	52.153	0.910207	105.464			371	101.432	6.83749
372	45.013	48.357	0.930848	100.337			372	44.821	61.796	0.725306	108.15			372	46.006	47.435	0.969875	91.2227			372	47.149	52.393	0.89991	104.271			372	100.995	7.25386
373	45.219	48.735	0.927855	100.015			373	44.832	61.579	0.72804	108.558			373	45.531	46.909	0.970624	91.2931			373	47.302	52.715	0.897316	103.97			373	100.959	7.32867
374	45.236	48.386	0.934899	100.774			374	44.234	61.423	0.720154	107.382			374	45.854	47.334	0.968733	91.1153			374	47.791	52.605	0.908488	105.265			374	101.134	7.22498
375	45.031	48.121	0.935787	100.87			375	44.698	61.492	0.726891	108.386			375	45.716	47.278	0.966961	90.9486			375	47.534	52.455	0.906186	104.998			375	101.301	7.55485
376	45.295	48.15	0.940706	101.4			376	44.651	61.111	0.730654	108.947			376	45.909	47.315	0.970284	91.2612			376	47.526	53.13	0.894523	103.647			376	101.314	7.41117
377	44.794	48.476	0.924045	99.6039			377	45.007	61.918	0.726881	108.385			377	45.812	46.87	0.977427	91.933			377	47.098	53.177	0.885684	102.622			377	100.636	6.85071
378	44.752	47.846	0.935334	100.821			378	44.349	61.53	0.72077	107.474			378	45.704	46.354	0.985977	92.7372			378	47.172	53.046	0.889266	103.037			378	101.017	6.17424
379	44.469	48.209	0.922421	99.4289			379	44.175	61.416	0.719275	107.251			379	45.817	47.128	0.972182	91.4397			379	47.91	52.904	0.905603	104.93			379	100.762	7.02759
380	44.815	47.832	0.936925	100.992			380	44.186	61.401	0.71963	107.304			380	45.896	46.916	0.978259	92.0113			380	46.845	52.017	0.900571	104.347			380	101.164	6.62396
381	45.204	47.971	0.942319	101.574			381	43.645	61.157	0.713655	106.413			381	45.675	46.834	0.975253	91.7285			381	46.996	52.933	0.887839	102.872			381	100.647	6.28736
382	44.665	48.195	0.926756	99.8962			382	44.034	60.998	0.721893	107.641			382	45.47	47.003	0.967385	90.9885			382	47.179	52.301	0.902067	104.521			382	100.762	7.25072
383	45.31	48.071	0.942564	101.6			383	44.143	60.914	0.724677	108.056			383	45.784	46.744	0.979463	92.1245			383	47.322	51.899	0.911809	105.65			383	101.858	7.01432
384	44.943	47.813	0.939974	101.321			384	43.688	60.91	0.717255	106.949			384	45.738	46.386	0.98603	92.7422			384	47.302	52.231	0.905631	104.934			384	101.487	6.27739
385	44.936	47.956	0.937026	101.003			385	44.058	60.784	0.724829	108.079			385	45.272	46.787	0.967619	91.0105			385	47.134	52.632	0.895539	103.764			385	100.964	7.24651
386	45.119	48.103	0.937966	101.105			386	44.123	60.684	0.727094	108.417			386	45.377	46.785	0.969905	91.2255			386	46.938	52.21	0.899023	104.168			386	101.229	7.31176
387	44.718	48.066	0.930346	100.283			387	43.947	60.355	0.728142	108.573			387	45.639	46.102	0.989957	93.1115			387	46.836	51.942	0.901698	104.478			387	101.611	6.60026
388	44.904	47.815	0.93912	101.229			388	44.058	60.511	0.728099	108.566			388	45.508	46.079	0.987608	92.8906			388	46.452	52.013	0.893084	103.48			388	101.541	6.53306
389	45.002	47.398	0.949449	102.342			389	43.235	60.556	0.713967	106.459			389	45.299	46.774	0.968465	91.0901			389	46.917	52.697	0.890316	103.159			389	100.763	6.68949
390	44.627	47.312	0.943249	101.674			390	43.777	60.113	0.728245	108.588			390	45.465	45.83	0.992036	93.307			390	46.703	52.287	0.893205	103.494			390	101.766	6.35323
391	45.158	47.58	0.949096	102.304			391	44.146	60.001	0.735754	109.708			391	45.517	46.338	0.982282	92.3897			391	46.653	51.746	0.901577	104.464			391	102.216	7.25135
392	44.932	47.715	0.941675	101.504			392	43.69	60.005	0.728106	108.567			392	45.516	46.253	0.984066	92.5574			392	46.501	52.4	0.887424	102.824			392	101.363	6.62311
393	44.845	47.597	0.942181	101.559			393	43.933	59.959	0.732717	109.255			393	45.237	46.351	0.975966	91.7956			393	46.813	51.219	0.913977	105.901			393	102.128	7.57432
394	45.052	47.527	0.947924	102.178			394	43.389	59.935	0.723934	107.945			394	45.68	46.472	0.982957	92.4532			394	46.647	51.726	0.90181	104.491			394	101.767	6.64601
395	44.853	47.506	0.944154	101.772			395	43.92	59.72	0.735432	109.66			395	44.858	45.974	0.975725	91.773			395	46.343	51.418	0.901299	104.432			395	101.909	7.50995
396	44.899	47.082	0.953634	102.793			396	43.231	59.693	0.724222	107.988			396	45.247	45.929	0.985151	92.6595			396	46.366	51.503	0.900258	104.311			396	101.938	6.55899
397	45.083	47.418	0.950757	102.483			397	43.162	59.901	0.720556	107.442			397	45.835	46.083	0.994618	93.55			397	46.256	51.401	0.899905	104.27			397	101.936	5.95498
398	44.848	47.012	0.953969	102.83			398	43.679	59.362	0.735807	109.716			398	44.917	45.472	0.987795	92.9081			398	45.91	51.465	0.892063	103.361			398	102.204	6.94194
399	45.122	47.167	0.956643	103.118			399	43.306	59.407	0.728971	108.697			399	45.207	45.605	0.991273	93.2353			399	46.154	51.385	0.8982	104.073			399	102.281	6.50368
400	45.053	47.348	0.951529	102.566			400	42.739	59.425	0.719209	107.241			400	44.974	45.632	0.98558	92.6999			400	46.091	51.595	0.893323	103.508			400	101.504	6.20664
401	44.84	47.08	0.952421	102.663			401	43.22	59.282	0.729058	108.709			401	44.899	45.822	0.979857	92.1615			401	46.115	51.574	0.894152	103.604			401	101.784	6.94348
402	44.908	46.993	0.955632	103.009			402	43.897	59.627	0.736193	109.773			402	44.636	45.348	0.984299	92.5794			402	46.243	51.077	0.905359	104.902			402	102.566	7.24182
403	44.925	46.876	0.95838	103.305			403	43.57	59.44	0.733008	109.298			403	44.337	45.477	0.974932	91.6984			403	46.193	51.308	0.900308	104.317			403	102.155	7.44682
404	45.413	46.788	0.970612	104.623			404	43.384	59.41	0.730247	108.887			404	44.615	45.787	0.974403	91.6486			404	46.389	51.982	0.892405	103.401			404	102.14	7.37895
405	44.921	47.342	0.948861	102.279			405	43.62	58.842	0.741307	110.536			405	44.357	45.042	0.984792	92.6257			405	46.168	51.144	0.902706	104.595			405	102.509	7.45013
406	45.418	46.945	0.967473	104.285			406	43.236	58.544	0.738521	110.121			406	44.173	45.415	0.972652	91.4839			406	46.003	50.523	0.910536	105.502			406	102.848	7.98208
407	45.021	47.318	0.951456	102.559			407	42.993	59.01	0.728571	108.637			407	44.392	45.097	0.984367	92.5858			407	46.423	51.254	0.905744	104.947			407	102.182	6.86874
408	44.796	47.006	0.952985	102.723			408	43.285	58.683	0.737607	109.984			408	44.835	45.054	0.995139	93.5989			408	45.372	51.047	0.888828	102.987			408	102.323	6.71823
409	44.895	47.049	0.954218	102.856			409	42.934	58.271	0.736799	109.864			409	44.463	45.554	0.97605	91.8035			409	46.036	51.25	0.898263	104.08			409	102.151	7.54483
410	44.907	46.668	0.962265	103.724			410	42.481	58.562	0.725402	108.164			410	43.988	44.927	0.979099	92.0903			410	45.62	50.562	0.902259	104.543			410	102.13	6.96588
411	44.955	46.673	0.963191	103.824			411	43.051	58.334	0.738009	110.044			411	44.505	45.685	0.974171	91.6268			411	45.708	51.042	0.895498	103.76			411	102.313	7.71015
412	44.892	46.532	0.964755	103.992			412	42.668	58.641	0.727614	108.494			412	44.259	44.692	0.990311	93.1449			412	45.755	51.045	0.896366	103.86			412	102.373	6.51816
413	45.059	46.494	0.969136	104.464			413	42.858	58.661	0.730605	108.94			413	44.111	44.314	0.995419	93.6253			413	45.738	50.608	0.90377	104.718			413	102.937	6.53834
414	44.711	46.81	0.955159	102.958			414	42.72	58.202	0.733995	109.446			414	44.293	44.495	0.99546	93.6291			414	45.921	50.592	0.907673	105.17			414	102.801	6.68112
415	44.742	46.491	0.96238	103.736			415	42.588	58.452	0.728598	108.641			415	44.714	45.208	0.989073	93.0284			415	45.501	50.318	0.904269	104.776			415	102.545	6.68632
416	44.679	46.592	0.958941	103.365			416	42.909	58.119	0.738296	110.087			416	44.452	44.681	0.994875	93.5741			416	45.624	50.418	0.904915	104.851			416	102.969	6.89507
417	44.762	46.824	0.955963	103.044			417	42.727	58.015	0.736482	109.816			417	43.734	44.917	0.973663	91.5789			417	45.272	50.216	0.901545	104.46			417	102.225	7.67324
418	44.996	46.823	0.960981	103.585			418	42.701	57.848	0.738159	110.066			418	43.999	44.616	0.986171	92.7554			418	45.692	51.042	0.895184	103.723			418	102.533	7.18511
419	44.954	46.596	0.964761	103.993			419	42.557	58.033	0.733324	109.346			419	44.75	44.788	0.999152	93.9763			419	45.165	50.408	0.895989	103.816			419	102.783	6.40718
420	44.69	46.609	0.958828	103.353			420	42.847	58.194	0.736279	109.786			420	44.251	44.373	0.997251	93.7975			420	45.423	50.617	0.897386	103.978			420	102.729	6.62128
421	44.774	46.463	0.963648	103.873			421	42.418	57.85	0.733241	109.333			421	44.06	44.58	0.988336	92.959			421	45.056	50.67	0.889205	103.03			421	102.299	6.82463
422	44.784	46.117	0.971095	104.676			422	42.6	57.361	0.742665	110.738			422	43.679	44.42	0.983318	92.4871			422	45.35	50.388	0.900016	104.283			422	103.046	7.6343
423	44.337	46.452	0.954469	102.883			423	42.432	57.891	0.732964	109.292			423	44.045	44.206	0.996358	93.7136			423	45.599	50.855	0.896647	103.893			423	102.445	6.46541
424	44.494	46.626	0.954274	102.862			424	42.549	57.25	0.743214	110.82			424	43.555	44.416	0.980615	92.2329			424	45.214	50.514	0.895079	103.711			424	102.407	7.66383
425	44.75	46.183	0.968971	104.447			425	42.369	57.834	0.732597	109.237			425	43.544	44.781	0.972377	91.458			425	44.921	49.784	0.902318	104.55			425	102.423	7.64376
426	44.901	46.241	0.971021	104.668			426	42.369	57.495	0.736916	109.881			426	43.331	44.109	0.982362	92.3972			426	45.212	50.26	0.899562	104.23			426	102.794	7.39135
427	44.538	46.38	0.960285	103.51			427	42.425	57.169	0.742098	110.654			427	43.699	44.28	0.986879	92.822			427	45.306	50.223	0.902097	104.524			427	102.878	7.40935
428	45.082	46.544	0.968589	104.405			428	41.888	57.218	0.732077	109.16			428	43.675	44.535	0.980689	92.2398			428	44.349	49.617	0.893827	103.566			428	102.343	7.17145
429	44.941	46.023	0.97649	105.257			429	42.312	57.425	0.736822	109.867			429	43.967	44.148	0.9959	93.6705			429	45.356	49.428	0.917618	106.322			429	103.779	7.02141
430	44.319	46.179	0.959722	103.45			430	42.312	57.168	0.740134	110.361			430	44	43.757	1.00555	94.5785			430	44.469	49.688	0.894965	103.698			430	103.022	6.47544
431	44.591	46.145	0.966324	104.161			431	42.246	56.451	0.748366	111.588			431	43.89	44.114	0.994922	93.5785			431	45.084	49.824	0.904865	104.845			431	103.543	7.44079
432	44.725	46.072	0.970763	104.64			432	42.135	56.722	0.742833	110.763			432	43.551	43.947	0.990989	93.2086			432	44.501	49.842	0.892841	103.452			432	103.016	7.28091
433	44.762	46.055	0.971925	104.765			433	41.904	56.74	0.738527	110.121			433	43.315	43.335	0.999538	94.0127			433	44.933	50.18	0.895436	103.752			433	103.163	6.70967
434	44.697	46.104	0.969482	104.502			434	42.123	56.929	0.739922	110.329			434	43.446	43.874	0.990245	93.1386			434	45.081	50.341	0.895513	103.761			434	102.933	7.15966
435	44.358	46.214	0.959839	103.462			435	41.839	56.502	0.740487	110.414			435	43.762	43.424	1.00778	94.7882			435	44.561	50.248	0.886821	102.754			435	102.855	6.39229
436	44.555	46.287	0.962581	103.758			436	41.706	56.587	0.737024	109.897			436	43.369	43.605	0.994588	93.5471			436	44.642	50.119	0.89072	103.206			436	102.602	6.75558
437	44.514	45.823	0.971434	104.712			437	41.802	56.349	0.741841	110.615			437	43.376	44.124	0.983048	92.4617			437	44.604	49.02	0.909914	105.43			437	103.305	7.69234
438	44.339	45.915	0.965676	104.091			438	41.488	56.586	0.733185	109.325			438	43.432	43.591	0.996352	93.7131			438	44.454	49.181	0.903886	104.731			438	102.965	6.59379
439	44.489	45.569	0.9763	105.237			439	41.979	56.671	0.740749	110.453			439	43.266	43.338	0.998339	93.8999			439	44.088	49.219	0.895752	103.789			439	103.345	6.91628
440	44.512	45.827	0.971305	104.698			440	41.339	56.395	0.733026	109.301			440	43.332	43.248	1.00194	94.2388			440	44.862	49.572	0.904987	104.859			440	103.274	6.39012
441	44.185	45.861	0.963455	103.852			441	41.595	56.243	0.739559	110.275			441	42.894	43.651	0.982658	92.425			441	44.565	49.067	0.908248	105.237			441	102.947	7.53828
442	44.363	45.681	0.971148	104.681			442	41.289	56.01	0.737172	109.919			442	43.286	43.627	0.992184	93.321			442	44.319	49.205	0.900701	104.362			442	103.071	6.98147
443	44.083	45.94	0.959578	103.434			443	41.515	55.711	0.745185	111.114			443	42.729	43.837	0.974725	91.6788			443	44.349	49.469	0.896501	103.876			443	102.526	8.04287
444	44.324	45.629	0.9714	104.708			444	41.767	55.92	0.746906	111.371			444	43.562	43.863	0.993138	93.4107			444	44.399	48.981	0.906454	105.029			444	103.63	7.47159
445	44.482	45.716	0.973007	104.882			445	41.593	55.631	0.747659	111.483			445	42.822	43.177	0.991778	93.2828			445	44.496	49.596	0.897169	103.953			445	103.4	7.532
446	44.076	45.766	0.963073	103.811			446	41.65	55.729	0.747367	111.439			446	43.262	43.492	0.994712	93.5587			446	44.117	48.663	0.906582	105.044			446	103.463	7.4013
447	44.196	45.512	0.971085	104.674			447	41.312	55.723	0.741381	110.547			447	43.081	43.555	0.989117	93.0325			447	44.275	48.883	0.905734	104.946			447	103.3	7.36062
448	44.374	45.412	0.977143	105.327			448	41.316	55.987	0.737957	110.036			448	42.959	42.957	1.00005	94.0605			448	44.358	48.891	0.907284	105.125			448	103.637	6.77576
449	44.446	45.373	0.979569	105.589			449	41.298	55.524	0.743786	110.906			449	42.61	42.931	0.992523	93.3529			449	43.924	48.972	0.896921	103.924			449	103.443	7.35613
450	44.421	45.499	0.976307	105.237			450	41.056	55.234	0.74331	110.835			450	42.946	42.749	1.00461	94.4896			450	44.245	48.877	0.905231	104.887			450	103.862	6.8167
451	44.182	45.669	0.96744	104.282			451	41.442	55.103	0.752082	112.143			451	42.912	43.146	0.994577	93.546			451	44.293	49.6	0.893004	103.471			451	103.36	7.62254
452	44.086	45.361	0.971892	104.761			452	41.348	55.103	0.750377	111.888			452	42.854	42.85	1.00009	94.0649			452	44.521	48.829	0.911774	105.645			452	104.09	7.39785
453	43.742	45.351	0.964521	103.967			453	41.421	55.281	0.749281	111.725			453	42.791	42.708	1.00194	94.2389			453	43.776	49.066	0.892186	103.376			453	103.327	7.15376
454	44.09	45.236	0.974666	105.06			454	41.228	55.35	0.74486	111.066			454	42.623	42.472	1.00356	94.3905			454	43.649	48.958	0.89156	103.303			454	103.455	6.89655
455	44.239	45.235	0.977982	105.418			455	41.215	55.049	0.748697	111.638			455	42.809	42.906	0.997739	93.8435			455	43.688	48.173	0.906898	105.08			455	103.995	7.40871
456	44.301	45.095	0.982393	105.893			456	40.528	54.558	0.742842	110.765			456	43.296	42.706	1.01382	95.3556			456	44.651	48.698	0.916896	106.239			456	104.563	6.52733
457	43.843	44.999	0.974311	105.022			457	41.009	55.334	0.741118	110.508			457	42.601	43.001	0.990698	93.1812			457	43.558	48.444	0.899141	104.182			457	103.223	7.25854
458	43.908	45.155	0.972384	104.814			458	40.369	54.505	0.740648	110.438			458	42.906	42.849	1.00133	94.1813			458	43.682	48.64	0.898067	104.057			458	103.373	6.75629
459	43.853	45.164	0.970972	104.662			459	40.556	54.848	0.739425	110.255			459	42.833	43.151	0.992631	93.363			459	43.857	48.829	0.898175	104.07			459	103.088	7.05663
460	43.833	45.145	0.970938	104.659			460	40.994	54.876	0.74703	111.389			460	42.682	42.675	1.00016	94.0716			460	43.924	48.685	0.902208	104.537			460	103.664	7.1518
461	43.835	44.76	0.979334	105.564			461	40.697	54.592	0.745476	111.157			461	42.956	42.212	1.01763	95.7139			461	43.727	48.27	0.905884	104.963			461	104.349	6.39718
462	43.871	45.022	0.974435	105.036			462	40.87	54.409	0.751162	112.005			462	42.585	42.694	0.997447	93.816			462	43.514	47.78	0.910716	105.523			462	104.095	7.55327
463	43.884	44.875	0.977916	105.411			463	40.6	54.366	0.74679	111.353			463	42.615	42.174	1.01046	95.0396			463	44.074	48.467	0.909361	105.366			463	104.292	6.77927
464	43.778	44.918	0.97462	105.056			464	40.673	54.544	0.745692	111.19			464	41.943	42.648	0.983469	92.5013			464	43.683	47.955	0.910916	105.546			464	103.573	7.88852
465	43.92	44.991	0.976195	105.225			465	40.771	54.459	0.748655	111.632			465	41.918	42.602	0.983944	92.546			465	43.929	47.812	0.918786	106.458			465	103.965	8.10291
466	43.641	44.74	0.975436	105.143			466	40.503	54.32	0.745637	111.182			466	42.137	42.196	0.998602	93.9246			466	43.67	48.33	0.90358	104.696			466	103.736	7.1787
467	43.843	44.992	0.974462	105.038			467	40.219	54.106	0.743337	110.839			467	42.204	41.429	1.01871	95.8156			467	43.585	47.917	0.909594	105.393			467	104.271	6.23095
468	43.607	44.903	0.971138	104.68			468	40.392	54.273	0.744237	110.973			468	42.153	41.761	1.00939	94.939			468	43.746	48.495	0.902072	104.521			468	103.778	6.61462
469	43.944	44.926	0.978142	105.435			469	40.51	53.76	0.753534	112.359			469	42.334	41.909	1.01014	95.01			469	43.07	47.882	0.899503	104.224			469	104.257	7.13069
470	43.855	44.997	0.974621	105.056			470	40.414	53.958	0.74899	111.681			470	42.267	42.168	1.00235	94.277			470	43.426	47.73	0.909826	105.42			470	104.108	7.22554
471	43.751	44.363	0.986205	106.304			471	40.427	53.67	0.753251	112.317			471	42.2	42.016	1.00438	94.468			471	43.681	47.673	0.916263	106.166			471	104.814	7.46949
472	43.564	45.19	0.964019	103.913			472	40.432	53.431	0.756714	112.833			472	42.758	41.429	1.03208	97.0734			472	43.004	48.236	0.891533	103.3			472	104.28	6.48559
473	43.506	44.82	0.970683	104.631			473	40.193	53.661	0.749017	111.685			473	41.82	41.971	0.996402	93.7177			473	43.132	47.954	0.899445	104.217			473	103.563	7.40433
474	43.565	44.709	0.974412	105.033			474	40.201	53.6	0.750019	111.835			474	41.942	41.736	1.00494	94.5204			474	43.17	48.476	0.890544	103.186			474	103.643	7.12906
475	43.742	44.611	0.98052	105.692			475	40.546	53.692	0.755159	112.601			475	42.494	41.99	1.012	95.1851			475	43.069	48.393	0.889984	103.121			475	104.15	7.1933
476	43.433	44.547	0.974993	105.096			476	39.946	53.221	0.750568	111.917			476	42.202	42.173	1.00069	94.1208			476	42.563	48.044	0.885917	102.649			476	103.446	7.35006
477	43.679	45.008	0.970472	104.608			477	40.253	53.279	0.755513	112.654			477	42.343	42.434	0.997855	93.8544			477	42.913	47.849	0.896842	103.915			477	103.758	7.70218
478	43.777	44.693	0.979505	105.582			478	40.137	53.267	0.753506	112.355			478	42.13	42.176	0.998909	93.9535			478	42.842	47.709	0.897986	104.048			478	103.985	7.59909
479	43.633	44.605	0.978209	105.442			479	40.518	53.187	0.761803	113.592			479	42.336	41.823	1.01227	95.2098			479	42.792	47.403	0.902728	104.597			479	104.71	7.5209
480	43.769	44.179	0.99072	106.791			480	39.912	53.417	0.747178	111.411			480	42.325	42.113	1.00503	94.5296			480	43.134	47.763	0.903084	104.639			480	104.343	7.12606
481	43.46	44.392	0.979005	105.528			481	40.285	53.047	0.759421	113.237			481	42.586	41.771	1.01951	95.8913			481	43.023	47.585	0.904129	104.76			481	104.854	7.09614
482	43.548	44.438	0.979972	105.632			482	40.178	52.684	0.762622	113.714			482	42.204	42.011	1.00459	94.4882			482	43.072	46.546	0.925364	107.22			482	105.264	7.98926
483	43.611	44.521	0.97956	105.588			483	40.268	53.011	0.759616	113.266			483	41.592	41.75	0.996216	93.7002			483	43.055	48.038	0.89627	103.849			483	104.101	8.05082
484	43.644	44.554	0.979575	105.59			484	39.966	53.412	0.748259	111.572			484	41.567	41.683	0.997217	93.7944			484	42.701	47.04	0.907759	105.18			484	104.034	7.42545
485	43.879	44.431	0.987576	106.452			485	40.229	52.769	0.76236	113.675			485	41.574	41.714	0.996644	93.7405			485	42.695	46.728	0.913692	105.868			485	104.934	8.26396
486	43.848	44.272	0.990423	106.759			486	40.195	52.606	0.764076	113.931			486	41.857	41.906	0.998831	93.9462			486	42.598	47.234	0.90185	104.496			486	104.783	8.26861
487	43.341	44.298	0.978396	105.463			487	39.652	52.964	0.748659	111.632			487	41.771	41.622	1.00358	94.3928			487	43.133	47.13	0.915192	106.041			487	104.382	7.21734
488	43.179	44.067	0.979849	105.619			488	39.787	53.046	0.750047	111.839			488	41.556	41.754	0.995258	93.6101			488	42.983	47.279	0.909135	105.34			488	104.102	7.61087
489	43.336	44.502	0.973799	104.967			489	39.962	53.092	0.752693	112.234			489	42.284	41.587	1.01676	95.6325			489	42.775	47.624	0.898182	104.07			489	104.226	6.79569
490	43.291	44.172	0.980055	105.641			490	39.68	52.54	0.755234	112.613			490	42.491	41.557	1.02248	96.1701			490	42.608	47.186	0.90298	104.626			490	104.763	6.73904
491	43.487	44.268	0.982357	105.89			491	40.493	52.745	0.767713	114.473			491	41.7	41.361	1.0082	94.827			491	42.555	47.626	0.893525	103.531			491	104.68	8.07818
492	43.592	44.494	0.979728	105.606			492	39.672	52.488	0.75583	112.701			492	42.191	41.539	1.0157	95.5324			492	42.748	47.013	0.90928	105.356			492	104.799	7.05404
493	43.57	44.13	0.98731	106.423			493	39.764	52.116	0.76299	113.769			493	41.799	41.928	0.996923	93.7667			493	42.968	47.499	0.904609	104.815			493	104.694	8.26169
494	43.503	43.978	0.989199	106.627			494	40.037	52.131	0.768008	114.517			494	41.889	41.502	1.00932	94.9332			494	42.817	47.222	0.906717	105.059			494	105.284	8.04663
495	43.297	44.443	0.974214	105.012			495	39.145	52.068	0.751805	112.101			495	41.739	41.401	1.00816	94.824			495	42.162	47.214	0.892998	103.47			495	103.852	7.09568
496	43.055	44.103	0.976237	105.23			496	39.683	52.094	0.761758	113.585			496	42.314	41.465	1.02048	95.9819			496	42.385	46.533	0.910859	105.539			496	105.084	7.196
497	42.983	43.425	0.989822	106.694			497	39.603	52.022	0.761274	113.513			497	41.895	41.675	1.00528	94.5526			497	42.554	46.721	0.910811	105.534			497	105.073	7.84759
498	43.666	44.116	0.9898	106.692			498	38.94	51.836	0.751215	112.013			498	41.541	41.252	1.00701	94.7151			498	42.178	46.967	0.898035	104.053			498	104.368	7.23714
499	43.551	43.8	0.994315	107.178			499	39.205	51.975	0.754305	112.474			499	41.579	41.144	1.01057	95.0506			499	42.594	46.775	0.910615	105.511			499	105.054	7.29948
500	43.512	43.783	0.99381	107.124			500	39.349	51.86	0.758754	113.137			500	41.374	41.223	1.00366	94.4007			500	42.099	47.02	0.895342	103.742			500	104.601	7.83203
501	43.109	43.952	0.98082	105.724			501	39.389	51.883	0.759189	113.202			501	41.498	40.736	1.01871	95.8155			501	42.409	47.316	0.896293	103.852			501	104.648	7.14094
502	43.219	43.873	0.985093	106.184			502	39.213	51.625	0.759574	113.26			502	40.586	41.353	0.981452	92.3116			502	42.125	47.057	0.895191	103.724			502	103.87	8.70133
503	43.206	43.742	0.987746	106.47			503	39.331	51.448	0.764481	113.991			503	41.174	41.105	1.00168	94.214			503	42.419	46.335	0.915485	106.075			503	105.188	8.17227
504	42.974	43.624	0.9851	106.185			504	38.966	51.426	0.75771	112.982			504	41.14	41.434	0.992904	93.3887			504	41.993	46.614	0.900867	104.382			504	104.234	8.12344
505	43.096	43.873	0.98229	105.882			505	39.394	51.671	0.762401	113.681			505	40.934	41.436	0.987885	92.9166			505	42.391	46.901	0.90384	104.726			505	104.302	8.56877
506	43.063	43.848	0.982097	105.861			506	39.509	51.183	0.771916	115.1			506	40.974	42.013	0.97527	91.7301			506	42.202	45.833	0.920778	106.689			506	104.845	9.68846
507	43.386	43.555	0.99612	107.373			507	39.255	51.241	0.766086	114.231			507	41.166	40.734	1.01061	95.0536			507	41.805	46.179	0.905282	104.893			507	105.388	7.94095
508	43.221	43.42	0.995417	107.297			508	39.003	51.134	0.762761	113.735			508	41.025	40.923	1.00249	94.2906			508	41.983	45.71	0.918464	106.421			508	105.436	8.11427
509	43.073	43.61	0.987686	106.464			509	38.678	50.668	0.763361	113.824			509	41.646	40.937	1.01732	95.6851			509	41.71	46.323	0.900417	104.329			509	105.076	7.46563
510	43.084	43.649	0.987056	106.396			510	39.467	51.436	0.767303	114.412			510	41.367	40.667	1.01721	95.6751			510	42.001	45.878	0.915493	106.076			510	105.64	7.68138
511	43.548	43.415	1.00306	108.121			511	39.006	50.994	0.764914	114.056			511	40.982	40.654	1.00807	94.815			511	41.857	46.504	0.900073	104.29			511	105.32	8.07423
512	43.267	43.207	1.00139	107.941			512	39.364	51.084	0.770574	114.9			512	41.574	40.751	1.0202	95.9557			512	41.693	46.031	0.905759	104.948			512	105.936	7.8518
513	42.732	43.286	0.987201	106.412			513	38.774	50.804	0.763208	113.801			513	41.078	41.335	0.993783	93.4713			513	41.713	46.272	0.901474	104.452			513	104.534	8.40239
514	43.338	43.077	1.00606	108.444			514	38.862	50.804	0.76494	114.06			514	40.995	40.843	1.00372	94.4062			514	41.847	46.675	0.896561	103.883			514	105.198	8.31189
515	43.052	43.446	0.990931	106.814			515	39.027	50.843	0.767598	114.456			515	40.442	40.956	0.98745	92.8757			515	41.727	46.578	0.895852	103.801			515	104.487	8.94596
516	43.143	43.177	0.999213	107.706			516	38.683	50.836	0.760937	113.463			516	41.479	40.344	1.02813	96.7022			516	41.706	46.095	0.904784	104.835			516	105.677	6.97599
517	42.977	43.362	0.991121	106.834			517	38.514	50.607	0.761041	113.478			517	40.934	40.325	1.0151	95.4766			517	41.84	45.81	0.913338	105.827			517	105.404	7.43803
518	42.692	43.386	0.984004	106.067			518	38.899	50.962	0.763294	113.814			518	40.852	40.323	1.01312	95.2901			518	41.783	45.824	0.911815	105.65			518	105.205	7.60194
519	42.875	43.055	0.995819	107.341			519	38.649	50.119	0.771145	114.985			519	40.596	40.456	1.00346	94.3816			519	41.965	45.893	0.91441	105.951			519	105.664	8.50618
520	43.014	43.584	0.986922	106.382			520	38.364	50.54	0.759082	113.186			520	40.428	40.08	1.00868	94.8728			520	41.632	46.184	0.901438	104.448			520	104.722	7.56043
521	42.855	43.274	0.990318	106.748			521	38.875	50.502	0.769771	114.78			521	40.927	40.38	1.01355	95.3302			521	41.855	45.93	0.911278	105.588			521	105.611	7.9804
522	42.854	43.133	0.993532	107.094			522	38.829	50.157	0.774149	115.433			522	40.59	39.996	1.01485	95.453			522	41.62	45.736	0.910005	105.44			522	105.855	8.19848
523	42.939	43.309	0.991457	106.87			523	38.982	50.538	0.77134	115.014			523	40.639	40.297	1.00849	94.8544			523	41.605	46.675	0.891377	103.282			523	105.005	8.35994
524	42.721	42.976	0.994066	107.152			524	38.756	50.676	0.76478	114.036			524	41.057	40.53	1.013	95.2791			524	41.187	45.909	0.897144	103.95			524	105.104	7.78528
525	43.06	43.162	0.997637	107.537			525	37.869	49.642	0.762842	113.747			525	40.726	40.078	1.01617	95.5769			525	41.566	46.316	0.897444	103.985			525	105.211	7.58484
526	42.815	42.964	0.996532	107.417			526	38.017	49.64	0.765854	114.196			526	40.547	40.212	1.00833	94.8397			526	41.148	45.445	0.905446	104.912			526	105.341	8.02465
527	42.851	43.068	0.994961	107.248			527	38.13	49.901	0.764113	113.936			527	40.644	40.214	1.01069	95.0619			527	41.643	45.796	0.909315	105.361			527	105.402	7.81378
528	42.704	42.708	0.999906	107.781			528	38.383	50.017	0.767399	114.426			528	40.821	40.018	1.02007	95.9435			528	41.243	45.744	0.901605	104.467			528	105.655	7.68513
529	42.696	43.332	0.985323	106.209			529	38.219	50.175	0.761714	113.579			529	40.222	39.955	1.00668	94.6847			529	41.28	46.02	0.897001	103.934			529	104.602	7.78813
530	42.895	43.237	0.99209	106.939			530	38.375	49.666	0.772661	115.211			530	40.317	39.74	1.01452	95.4218			530	41.098	46.103	0.891439	103.289			530	105.215	8.21602
531	42.933	42.999	0.998465	107.626			531	38.322	49.565	0.773167	115.286			531	40.557	40.329	1.00565	94.5879			531	41.385	45.391	0.911745	105.642			531	105.786	8.5452
532	43.07	42.732	1.00791	108.644			532	38.102	49.654	0.76735	114.419			532	40.496	39.608	1.02242	96.1648			532	41.481	45.195	0.917823	106.346			532	106.394	7.61801
533	42.464	42.606	0.996667	107.432			533	38.31	49.588	0.772566	115.197			533	40.241	39.566	1.01706	95.6607			533	41.086	45.436	0.904261	104.775			533	105.766	8.05844
534	42.66	42.716	0.998689	107.65			534	37.928	49.216	0.770644	114.91			534	40.307	39.765	1.01363	95.3381			534	41.134	45.729	0.899517	104.225			534	105.531	8.12527
535	42.819	42.73	1.00208	108.016			535	37.811	49.395	0.765482	114.141			535	40.235	39.492	1.01881	95.8257			535	40.956	45.233	0.905445	104.912			535	105.724	7.63168
536	42.869	42.804	1.00152	107.955			536	37.99	49.367	0.769542	114.746			536	40.381	39.76	1.01562	95.5252			536	40.785	45.647	0.893487	103.527			536	105.438	8.06003
537	42.447	42.712	0.993796	107.122			537	37.647	48.963	0.768887	114.648			537	40.281	39.501	1.01975	95.9134			537	41.078	45.27	0.9074	105.139			537	105.706	7.70687
538	42.798	42.802	0.999907	107.781			538	38.168	49.527	0.77065	114.911			538	39.571	39.894	0.991904	93.2946			538	41.056	45.377	0.904776	104.835			538	105.205	8.99708
539	42.601	42.681	0.998126	107.589			539	37.504	48.69	0.770261	114.853			539	39.937	39.921	1.0004	94.0938			539	40.841	44.687	0.913935	105.896			539	105.608	8.60343
540	43.001	42.645	1.00835	108.691			540	37.726	48.86	0.772124	115.131			540	40.07	39.557	1.01297	95.2759			540	40.735	45.019	0.90484	104.842			540	105.985	8.3059
541	42.663	42.619	1.00103	107.903			541	37.522	48.897	0.767368	114.422			541	40.086	39.654	1.01089	95.0808			541	41.095	44.966	0.913913	105.893			541	105.825	8.03459
542	42.984	42.633	1.00823	108.679			542	37.718	49.043	0.76908	114.677			542	39.546	39.497	1.00124	94.1728			542	40.852	45.116	0.905488	104.917			542	105.611	8.6201
543	42.977	42.808	1.00395	108.217			543	37.731	48.892	0.771721	115.071			543	40.09	39.415	1.01713	95.6669			543	40.514	45.233	0.895674	103.78			543	105.684	8.13424
544	42.496	42.429	1.00158	107.961			544	37.73	48.755	0.773869	115.391			544	39.929	39.061	1.02222	96.1462			544	40.407	44.556	0.906881	105.078			544	106.144	7.95624
545	42.534	42.312	1.00525	108.357			545	37.918	49.003	0.773789	115.379			545	39.299	39.493	0.995088	93.5941			545	40.598	44.946	0.903262	104.659			545	105.497	9.09614
546	42.751	42.349	1.00949	108.814			546	37.606	48.709	0.772054	115.121			546	40.305	39.163	1.02916	96.7988			546	40.663	45.021	0.903201	104.652			546	106.346	7.68342
547	42.464	42.48	0.999623	107.751			547	37.884	48.604	0.779442	116.222			547	39.485	39.21	1.00701	94.7158			547	40.642	44.823	0.906722	105.06			547	105.937	8.86488
548	42.886	42.477	1.00963	108.829			548	37.931	48.543	0.78139	116.513			548	39.616	39.016	1.01538	95.5026			548	40.749	44.597	0.913716	105.87			548	106.679	8.69653
549	42.924	42.348	1.0136	109.257			549	37.638	48.437	0.777051	115.866			549	39.721	39.268	1.01154	95.1412			549	40.826	44.69	0.913538	105.85			549	106.528	8.65563
550	42.649	42.604	1.00106	107.905			550	37.791	47.936	0.788364	117.552			550	39.349	39.237	1.00285	94.3246			550	40.976	45.008	0.910416	105.488			550	106.318	9.54397
551	42.604	42.234	1.00876	108.736			551	37.517	48.603	0.771907	115.099			551	39.868	39.007	1.02207	96.1322			551	40.317	44.445	0.907121	105.106			551	106.268	7.91943
552	42.728	42.269	1.01086	108.962			552	37.307	48.387	0.771013	114.965			552	39.352	38.491	1.02237	96.1601			552	40.996	44.63	0.918575	106.433			552	106.63	7.84373
553	42.939	42.325	1.01451	109.355			553	37.769	48.241	0.782923	116.741			553	39.302	38.819	1.01244	95.2264			553	40.173	44.633	0.900074	104.29			553	106.403	9.0365
554	42.43	42.22	1.00497	108.327			554	37.086	48.792	0.760084	113.336			554	39.724	38.636	1.02816	96.7048			554	40.61	44.258	0.917574	106.317			554	106.171	6.96689
555	42.53	42.002	1.01257	109.146			555	37.72	48.375	0.779742	116.267			555	39.472	39.26	1.0054	94.564			555	40.696	45.063	0.903091	104.639			555	106.154	9.08927
556	42.176	42.062	1.00271	108.083			556	37.637	48.454	0.776757	115.822			556	39.675	38.185	1.03902	97.7263			556	40.147	44.618	0.899794	104.257			556	106.472	7.55886
557	42.398	42.057	1.00811	108.665			557	37.093	48.379	0.766717	114.325			557	40.083	38.262	1.04759	98.5325			557	40.427	45.044	0.8975	103.992			557	106.379	6.7238
558	42.55	41.937	1.01462	109.367			558	37.46	48.158	0.777856	115.986			558	39.624	38.409	1.03163	97.0314			558	40.153	45.101	0.890291	103.156			558	106.385	8.14411
559	42.062	42.028	1.00081	107.878			559	37.205	47.905	0.776641	115.805			559	39.158	38.693	1.01202	95.1865			559	39.948	45.144	0.884902	102.532			559	105.35	8.69732
560	42.399	42.271	1.00303	108.118			560	37.051	48.266	0.767642	114.463			560	39.318	38.522	1.02066	95.9997			560	39.972	44.753	0.893169	103.49			560	105.517	7.77769
561	42.294	41.83	1.01109	108.987			561	37.171	47.923	0.77564	115.655			561	39.115	38.497	1.01605	95.566			561	40.086	44.697	0.896839	103.915			561	106.031	8.47264
562	42.195	42.024	1.00407	108.23			562	37.493	48.078	0.779837	116.281			562	39.11	38.907	1.00522	94.5469			562	39.978	44.147	0.905565	104.926			562	105.996	8.99999
563	42.065	41.632	1.0104	108.912			563	37.033	47.51	0.779478	116.228			563	39.206	38.348	1.02237	96.1605			563	40.208	44.393	0.905728	104.945			563	106.561	8.36165
564	42.051	41.966	1.00203	108.01			564	37.131	47.44	0.782694	116.707			564	38.811	37.989	1.02164	96.0913			564	39.97	44.04	0.907584	105.16			564	106.492	8.49704
565	41.882	41.578	1.00731	108.579			565	37.097	47.879	0.774807	115.531			565	39.214	38.505	1.01841	95.788			565	40.242	44.855	0.897158	103.952			565	105.963	8.28591
566	42.24	41.631	1.01463	109.368			566	36.996	47.417	0.780227	116.339			566	39.058	38.649	1.01058	95.0515			566	40.47	43.959	0.920631	106.672			566	106.858	8.8623
567	42.113	41.745	1.00882	108.741			567	36.889	47.223	0.781166	116.479			567	39.228	37.995	1.03245	97.1084			567	40.008	43.941	0.910494	105.497			567	106.957	8.02045
568	42.272	41.397	1.02114	110.07			568	37.068	47.388	0.782223	116.637			568	39.331	38.243	1.02845	96.732			568	40.292	43.841	0.919048	106.488			568	107.482	8.30778
569	41.885	41.617	1.00644	108.485			569	36.567	47.152	0.775513	115.636			569	39.221	38.595	1.01622	95.5817			569	40.079	43.564	0.920003	106.599			569	106.576	8.29881
570	42.321	41.169	1.02798	110.807			570	36.827	47.207	0.780117	116.323			570	38.935	37.932	1.02644	96.5432			570	39.97	43.516	0.918513	106.426			570	107.525	8.3663
571	41.884	41.043	1.02049	110			571	36.556	47.35	0.772038	115.118			571	39.188	38.33	1.02238	96.1615			571	40.226	43.749	0.919472	106.537			571	106.954	8.01212
572	41.922	41.183	1.01794	109.725			572	36.526	47.341	0.771551	115.046			572	39.298	38.374	1.02408	96.3209			572	40.127	44.747	0.896753	103.905			572	106.249	8.03175
573	42.047	40.963	1.02646	110.644			573	36.69	47.396	0.774116	115.428			573	39.172	38.847	1.00837	94.843			573	40.181	43.629	0.92097	106.711			573	106.906	8.79675
574	41.811	40.863	1.0232	110.292			574	36.776	47.054	0.78157	116.539			574	38.836	37.925	1.02402	96.3155			574	39.521	44.022	0.897756	104.021			574	106.792	8.65445
575	41.525	41.043	1.01174	109.057			575	36.642	46.803	0.782899	116.738			575	39.083	37.94	1.03013	96.8897			575	39.626	43.869	0.90328	104.661			575	106.836	8.29924
576	41.83	41.027	1.01957	109.901			576	36.53	46.827	0.780105	116.321			576	38.985	37.984	1.02635	96.5348			576	40.206	44.078	0.912156	105.69			576	107.112	8.2963
577	41.775	41.169	1.01472	109.378			577	36.438	46.711	0.780073	116.316			577	39.216	37.976	1.03265	97.1273			577	39.769	43.913	0.905632	104.934			577	106.939	8.04514
578	42.099	41.058	1.02535	110.524			578	36.654	46.84	0.782536	116.684			578	38.696	37.741	1.0253	96.4361			578	40.029	43.445	0.921372	106.757			578	107.6	8.4932
579	41.897	41	1.02188	110.149			579	36.677	46.869	0.782543	116.685			579	38.531	37.983	1.01443	95.4131			579	39.155	43.676	0.896488	103.874			579	106.53	9.07107
580	41.671	40.882	1.0193	109.872			580	36.538	46.605	0.783993	116.901			580	38.834	38.295	1.01407	95.38			580	39.529	43.654	0.905507	104.919			580	106.768	9.04452
581	41.334	40.75	1.01433	109.336			581	36.717	46.912	0.782678	116.705			581	38.816	37.742	1.02846	96.7326			581	39.265	43.65	0.899542	104.228			581	106.75	8.41608
582	41.651	40.875	1.01898	109.838			582	36.446	46.63	0.7816	116.544			582	38.556	37.789	1.0203	95.9652			582	39.567	43.188	0.916157	106.153			582	107.125	8.59379
583	41.909	40.708	1.0295	110.971			583	36.519	46.547	0.784562	116.986			583	38.55	37.646	1.02401	96.3147			583	39.886	43.574	0.915362	106.061			583	107.583	8.74032
584	41.586	40.86	1.01777	109.706			584	36.323	46.53	0.780636	116.4			584	38.59	37.546	1.02781	96.6714			584	39.413	44.253	0.890629	103.195			584	106.493	8.48168
585	41.401	40.897	1.01232	109.12			585	36.947	46.453	0.795363	118.596			585	38.501	37.854	1.01709	95.6637			585	39.759	43.416	0.915768	106.108			585	107.372	9.44662
586	41.473	40.978	1.01208	109.093			586	36.259	46.198	0.784861	117.03			586	38.788	37.672	1.02962	96.8425			586	39.592	43.541	0.909304	105.359			586	107.081	8.38306
587	41.569	40.624	1.02326	110.299			587	36.367	46.046	0.789797	117.766			587	38.535	37.677	1.02277	96.198			587	39.371	43.542	0.904207	104.769			587	107.258	9.09556
588	41.742	40.794	1.02324	110.296			588	36.397	46.593	0.781169	116.48			588	38.346	37.635	1.01889	95.833			588	39.226	43.456	0.90266	104.589			588	106.8	8.77648
589	41.402	40.643	1.01867	109.804			589	36.278	45.942	0.789648	117.744			589	38.56	37.213	1.0362	97.4607			589	39.385	42.973	0.916506	106.194			589	107.801	8.41389
590	41.41	40.838	1.01401	109.301			590	36.212	46.518	0.778451	116.074			590	38.069	36.844	1.03325	97.1833			590	39.323	43.322	0.907691	105.172			590	106.933	7.90209
591	41.483	40.315	1.02897	110.914			591	36.504	46.16	0.790815	117.918			591	38.232	37.283	1.02545	96.4502			591	39.209	43.025	0.911307	105.591			591	107.718	9.05058
592	41.447	40.552	1.02207	110.17			592	36.383	45.984	0.79121	117.977			592	38.421	37.432	1.02642	96.5412			592	39.228	43.013	0.912003	105.672			592	107.59	8.94985
593	41.595	40.969	1.01528	109.438			593	36.297	46.129	0.786859	117.328			593	38.562	37.966	1.0157	95.5326			593	39.406	43.775	0.900194	104.304			593	106.651	9.14505
594	41.718	40.687	1.02534	110.523			594	35.995	45.881	0.78453	116.981			594	38.664	37.487	1.0314	97.0093			594	38.905	43.221	0.900141	104.298			594	107.203	8.54358
[truncated: 10 more columns]

## Sheet: Cx26 WT-EGFP Cx26 p. Gly45Arg
Transfection:	Cx26 WT-EGFP/Cx26 p. Gly45Arg						Transfection:	Cx26 WT-EGFP/Cx26 p. Gly45Arg						Transfection:	Cx26 WT-EGFP/Cx26 p. Gly45Arg						Transfection:	Cx26 WT-EGFP/Cx26 p. Gly45Arg			Transfection:	Cx26 WT-EGFP/Cx26 p. Gly45Arg							Transfection:	Cx26 WT-EGFP/Cx26 p. Gly45Arg
Assay:	FRAP						Assay:	FRAP						Assay:	FRAP						Assay:	FRAP			Assay:	IP3							Assay:	IP3
n:	1						n:	2						n:	3							mean	standard deviation		Cell ID:	Cell 1							Cell ID:	Cell 2
Time before and after irradiation [s]	fb (Calcein violet intensity, cell 1 bleached) []	fu (Calcein violet intensity, reference cell unbleached) []	fb/fu	rel. fb/fu normalized to average before irradiation [%]	fb/fu average before irradiation []		Time before and after irradiation [s]	fb (Calcein violet intensity, cell 1 bleached) []	fu (Calcein violet intensity, reference cell unbleached) []	fb/fu	rel. fb/fu normalized to average before irradiation [%]	fb/fu average before irradiation []		Time before and after irradiation [s]	fb (Calcein violet intensity, cell 1 bleached) []	fu (Calcein violet intensity, reference cell unbleached) []	fb/fu	rel. fb/fu normalized to average before irradiation [%]	fb/fu average before irradiation []		Time before and after irradiation [s]	rel. fb/fu normalized to average before irradiation [%]	rel. fb/fu normalized to average before irradiation [%]		n	1	2	3	4				n	1	2	3	4
-5	43.381	83.779	0.517803	101.175	0.511788		-5	41.916	57.831	0.724802	100.118	0.723947		-5	50.836	76.48	0.664697	99.1538	0.670369		-5	100.149	1.01109		Time before and after irradiation [s]	Rhod2 Intensity []	Rhod2 Intensity []	Rhod2 Intensity []	Rhod2 Intensity []				Time before and after irradiation [s]	Rhod2 Intensity []	Rhod2 Intensity []	Rhod2 Intensity []	Rhod2 Intensity []
-4	42.447	83.778	0.50666	98.9981			-4	41.439	57.255	0.723762	99.9744			-4	51.722	77.004	0.671679	100.195			-4	99.7226	0.637113		-5	92.761	62.193	88.128	131.556				-5	57.89	65.57	68.679	100.813
-3	42.548	83.367	0.51037	99.7229			-3	40.964	56.833	0.720778	99.5623			-3	51.594	76.199	0.677095	101.003			-3	100.096	0.789728		-4	92.648	61.867	87.966	130.751				-4	57.916	65.055	68.475	100.539
-2	42.125	82.338	0.511611	99.9654			-2	41.715	56.578	0.737301	101.845			-2	51.379	76.052	0.675577	100.777			-2	100.862	0.942481		-3	92.708	61.598	87.968	130.585				-3	57.617	65.419	69.062	100.016
-1	41.915	81.786	0.512496	100.138			-1	41.296	57.911	0.713094	98.5008			-1	50.602	76.346	0.662798	98.8706			-1	99.1699	0.858816		-2	92.475	60.924	87.097	131.494				-2	58.058	64.965	68.423	99.675
0	6.446	80.073	0.0805015	15.7295			0	10.475	46.784	0.223901	30.9278			0	19.189	67.675	0.283546	42.297			0	29.6514	13.3297		-1	91.733	61.138	86.748	132.126				-1	57.593	65.05	68.416	100.692
1	7.04	79.428	0.0886337	17.3184			1	11.421	46.881	0.243617	33.6512			1	20.27	67.804	0.29895	44.5948			1	31.8548	13.7266		0	139.751	146.295	109.883	220.585				0	83.123	107.089	108.46	103.391
2	7.325	79.736	0.0918657	17.9499			2	12.017	47.065	0.255328	35.2688			2	19.792	68.025	0.290952	43.4017			2	32.2068	12.9992		1	146.234	152.867	110.945	221.625				1	83.103	103.362	109.385	103
3	7.789	79.354	0.0981551	19.1789			3	12.366	46.157	0.267912	37.0071			3	20.783	68.858	0.301824	45.0235			3	33.7365	13.2291		2	150.092	158.745	112.18	221.749				2	82.445	100.711	109.866	102.22
4	8.138	78.828	0.103237	20.1719			4	12.691	46.066	0.275496	38.0547			4	21.767	68.213	0.319103	47.6011			4	35.2759	13.9241		3	153.802	161.461	113.144	221.671				3	81.244	98.201	109.699	103.356
5	8.489	78.369	0.108321	21.1652			5	12.799	45.187	0.283245	39.1251			5	21.27	68.732	0.309463	46.163			5	35.4844	12.8905		4	155.933	164.832	113.75	222.4				4	79.536	97.123	110.232	101.831
6	8.615	77.7	0.110875	21.6643			6	13.606	44.57	0.305273	42.1678			6	21.43	68.668	0.312081	46.5536			6	36.7952	13.286		5	158.746	166.289	113.401	222.22				5	78.729	101.085	109.485	102.319
7	9.136	76.885	0.118827	23.218			7	13.619	44.316	0.307316	42.45			7	22.526	69.326	0.324929	48.4701			7	38.046	13.1895		6	159.328	166.664	113.414	220.489				6	76.312	105.134	109.061	100.416
8	9.532	76.651	0.124356	24.2983			8	14.152	43.937	0.322098	44.4918			8	21.886	69.883	0.313181	46.7176			8	38.5026	12.3515		7	159.443	168.246	112.333	221.145				7	74.658	106.915	107.416	101.149
9	9.933	75.916	0.130842	25.5657			9	14.358	44.695	0.321244	44.3739			9	22.327	69.206	0.322617	48.1252			9	39.3549	12.0883		8	160.957	167.981	110.154	220.301				8	72.127	106.732	106.189	100.223
10	8.331	59.445	0.140146	27.3837			10	14.224	43.944	0.323685	44.7111			10	22.241	69.179	0.321499	47.9585			10	40.0178	11.0613		9	160.676	167.915	109.032	219.932				9	71.177	104.439	103.794	99.394
11	8.269	59.463	0.139061	27.1717			11	14.545	44.132	0.329579	45.5253			11	22.909	68.796	0.332999	49.674			11	40.7903	11.9751		10	160.991	168.471	106.795	219.413				10	70.728	101.813	99.709	100.03
12	8.266	58.751	0.140695	27.491			12	15.074	44.111	0.341729	47.2035			12	23.574	69.251	0.340414	50.78			12	41.8249	12.5416		11	160.65	167.988	104.84	218.904				11	69.472	97.814	96.736	100.783
13	8.734	57.893	0.150865	29.4779			13	15.239	43.869	0.347375	47.9835			13	23.846	69.262	0.344287	51.3578			13	42.9397	11.7797		12	161.103	168.17	103.653	218.21				12	69.816	93.311	91.778	99.02
14	9.041	58.444	0.154695	30.2264			14	15.463	42.997	0.35963	49.6762			14	23.717	68.818	0.344634	51.4095			14	43.7707	11.7617		13	160.596	168.437	102.405	218.666				13	68.828	89.601	88.34	99.051
15	9.373	57.947	0.161751	31.6051			15	15.669	42.413	0.369439	51.0311			15	23.393	69.126	0.338411	50.4813			15	44.3725	11.0603		14	159.566	167.181	100.493	218.565				14	68.363	86.159	84.58	98.25
16	9.334	57.538	0.162223	31.6974			16	15.553	42.804	0.363354	50.1906			16	23.999	69.649	0.344571	51.4001			16	44.4294	11.0428		15	160.282	166.786	99.232	217.306				15	67.868	84.703	81.694	99.378
17	9.549	57.563	0.165888	32.4134			17	15.777	41.421	0.380894	52.6135			17	23.554	69.214	0.340307	50.7641			17	45.2636	11.167		16	159.959	165.923	97.254	217.493				16	67.451	86.612	79.276	97.41
18	9.559	57.53	0.166157	32.4659			18	16.321	42.342	0.385457	53.2437			18	23.551	68.758	0.34252	51.0942			18	45.6013	11.4262		17	159.833	165.972	96.431	217.189				17	67.651	88.373	77.563	97.677
19	9.832	57.655	0.170532	33.3208			19	16.51	41.214	0.400592	55.3344			19	24.225	69.06	0.350782	52.3267			19	46.9939	11.9364		18	159.772	165.079	95.193	215.536				18	67.289	87.969	76.392	97.885
20	10.19	57.829	0.176209	34.4301			20	16.064	42.136	0.381242	52.6615			20	24.152	68.834	0.350873	52.3403			20	46.4773	10.4344		19	158.906	165.967	92.712	215.437				19	66.44	86.839	75.394	96.925
21	10.277	56.607	0.18155	35.4737			21	16.04	41.251	0.388839	53.711			21	23.675	69.684	0.339748	50.6807			21	46.6218	9.77271		20	159.064	163.563	92.121	214.495				20	66.239	86.186	74.935	96.375
22	10.346	56.296	0.183779	35.9091			22	15.889	40.82	0.389245	53.7671			22	24.429	68.318	0.357578	53.3404			22	47.6722	10.1894		21	158.581	163.89	90.43	212.454				21	65.609	85.064	74.261	95.855
23	10.397	55.975	0.185744	36.2931			23	16.485	40.505	0.406987	56.2177			23	25.049	67.845	0.369209	55.0755			23	49.1954	11.1883		22	158.496	162.812	90.073	212.694				22	65.206	83.568	73.543	96.09
24	10.639	56.226	0.189219	36.9721			24	17.119	40.495	0.422744	58.3942			24	24.239	67.128	0.361086	53.8638			24	49.7434	11.2899		23	157.702	161.318	88.782	212.219				23	65.101	83.393	72.576	95.942
25	10.792	56.308	0.19166	37.4491			25	16.929	40.88	0.414114	57.2023			25	24.887	68.981	0.360781	53.8182			25	49.4899	10.564		24	157.991	160.852	87.105	210.595				24	64.148	84.354	73.687	95.644
26	11.067	55.662	0.198825	38.8491			26	16.733	39.921	0.419153	57.8982			26	24.455	68.892	0.354976	52.9523			26	49.8999	9.8846		25	156.838	160.67	85.644	208.389				25	64.952	84.208	73.875	96.022
27	10.883	56.04	0.194201	37.9455			27	16.406	39.693	0.413322	57.0929			27	25.539	68.1	0.375022	55.9426			27	50.327	10.7381		26	156.88	159.779	85.79	206.358				26	64.576	81.847	72.627	94.905
28	11.526	55.53	0.207563	40.5565			28	17.098	40.026	0.427172	59.006			28	24.79	68.605	0.361344	53.9022			28	51.1549	9.52661		27	157.208	158.855	83.343	205.549				27	64.344	79.433	72.476	94.452
29	11.527	55.439	0.207922	40.6266			29	17.331	39.483	0.438948	60.6326			29	25.275	69.121	0.365663	54.5465			29	51.9353	10.2554		28	155.653	158.244	84.206	204.439				28	63.816	77.763	72.164	95.476
30	11.478	54.765	0.209586	40.9518			30	17.3	38.486	0.449514	62.0921			30	24.867	67.922	0.366111	54.6133			30	52.5524	10.7198		29	155.704	157.737	82.767	204.993				29	63.662	78.362	71.836	94.482
31	11.58	54.319	0.213185	41.655			31	17.165	38.659	0.44401	61.3319			31	24.882	67.852	0.36671	54.7027			31	52.5632	10.0114		30	155.873	157.484	82.295	202.662				30	63.302	79.21	71.122	94.55
32	11.816	54.548	0.216617	42.3255			32	17.839	38.695	0.461016	63.6808			32	25.882	67.857	0.38142	56.8969			32	54.3011	10.9118		31	154.418	156.086	82.228	202.129				31	63.323	81.016	70.61	93.276
33	12.068	54.153	0.22285	43.5434			33	17.506	38.942	0.44954	62.0957			33	24.453	68.051	0.359333	53.6023			33	53.0805	9.28714		32	154.752	155.535	82.124	202.078				32	63.159	82.038	70.8	93.297
34	12.023	54.279	0.221504	43.2804			34	18.059	38.096	0.474039	65.4798			34	25.552	67.391	0.37916	56.5599			34	55.1067	11.1708		33	153.509	154.399	80.998	201.147				33	64.135	81.314	71.029	92.818
35	12.18	54.638	0.222922	43.5574			35	17.378	36.809	0.472113	65.2137			35	25.062	66.398	0.377451	56.3049			35	55.0254	10.8847		34	152.901	154.049	81.505	201.66				34	64.031	78.495	70.356	91.878
36	12.142	53.574	0.22664	44.2839			36	17.486	37.051	0.471944	65.1904			36	24.681	67.58	0.365212	54.4792			36	54.6512	10.4543		35	152.296	153.138	80.084	201.369				35	64.709	75.593	70.478	92.721
37	12.106	53.381	0.226785	44.3123			37	18.066	37.199	0.485658	67.0847			37	25.79	66.087	0.390243	58.2132			37	56.5367	11.4784		36	152.227	152.037	80.796	201.5				36	64.581	74.425	70.753	91.274
38	12.182	53.804	0.226414	44.2399			38	17.941	37.817	0.474416	65.5319			38	25.971	69.022	0.376271	56.129			38	55.3002	10.6702		37	151.964	150.999	79.775	200.284				37	63.351	73.229	70.32	92.786
39	12.666	52.911	0.239383	46.7739			39	18.36	37.619	0.488051	67.4153			39	25.592	66.112	0.387101	57.7444			39	57.3112	10.3275		38	151.03	151.408	79.898	198.622				38	62.304	72.619	70.45	91.689
40	12.209	52.725	0.23156	45.2453			40	17.787	36.993	0.480821	66.4165			40	25.598	66.64	0.384124	57.3003			40	56.3207	10.6196		39	150.292	149.484	79.903	198.013				39	62.097	73.313	70.302	92.11
41	12.636	52.583	0.240306	46.9542			41	18.105	37.43	0.483703	66.8146			41	26.377	66.611	0.395986	59.0698			41	57.6129	10.0101		40	150.455	149.004	79.826	195.619				40	61.757	74.788	70.075	91.318
42	12.62	52.945	0.238361	46.5741			42	17.675	36.524	0.483928	66.8458			42	26.04	66.328	0.392594	58.5639			42	57.3279	10.1922		41	150.012	148.373	80.188	195.178				41	61.366	77.674	70.029	91.751
43	12.671	52.38	0.241905	47.2667			43	17.675	36.671	0.481988	66.5778			43	26.025	66.581	0.390877	58.3077			43	57.3841	9.68864		42	149.967	147.199	79.007	192.805				42	61.01	77.821	70.396	92.024
44	13.259	51.995	0.255005	49.8264			44	17.702	36.631	0.483252	66.7523			44	25.566	66.805	0.382696	57.0873			44	57.8887	8.4914		43	149.078	145.904	79.717	191.413				43	61.077	76.409	69.85	91.036
45	12.933	51.854	0.249412	48.7334			45	18.073	36.403	0.49647	68.5782			45	26.199	66.002	0.396943	59.2125			45	58.8414	9.92759		44	148.888	145.407	79.455	190.905				44	60.741	74.027	69.569	91.298
46	12.902	51.229	0.25185	49.2097			46	18.437	34.99	0.526922	72.7846			46	25.712	66.032	0.389387	58.0854			46	60.0266	11.9067		45	148.574	145.433	77.937	189.666				45	60.502	71.361	69.254	91.199
47	12.935	51.376	0.251771	49.1944			47	18.508	35.91	0.5154	71.193			47	26.439	66.98	0.39473	58.8824			47	59.7566	11.0253		46	147.938	143.603	78.009	188.06				46	60.483	69.23	69.108	90.227
48	13.035	50.788	0.256655	50.1487			48	18.486	35.17	0.525618	72.6045			48	26.467	67.169	0.394036	58.7789			48	60.5107	11.3276		47	147.61	142.992	77.236	187.501				47	60.338	67.668	69.014	91.361
49	13.137	51.162	0.256773	50.1717			49	19.151	35.268	0.543013	75.0073			49	26.322	66.648	0.394941	58.9139			49	61.3643	12.5978		48	146.711	142.168	77.628	186.897				48	60.256	67.107	68.899	89.824
50	13.292	50.568	0.262854	51.3599			50	18.688	35.151	0.531649	73.4375			50	26.007	65.926	0.394488	58.8463			50	61.2146	11.2277		49	146.329	141.207	77.368	186.564				49	60.292	67.262	68.931	90.96
51	13.404	50.83	0.263703	51.5257			51	19.068	34.811	0.547758	75.6627			51	26.825	65.252	0.411099	61.3242			51	62.8375	12.1394		50	145.838	140.913	77.547	186.225				50	60.356	68.296	68.371	90.946
52	13.214	50.338	0.262505	51.2918			52	18.727	34.633	0.540727	74.6915			52	26.501	65.99	0.401591	59.9059			52	61.9631	11.8347		51	145.766	139.917	77.07	186.95				51	60.746	69.079	68.881	90.562
53	13.481	50.216	0.26846	52.4554			53	18.913	34.636	0.54605	75.4268			53	26.687	66.158	0.403383	60.1732			53	62.6851	11.6899		52	145.1	139.21	76.62	186.67				52	60.226	69.909	68.572	90.168
54	13.109	49.841	0.263016	51.3917			54	18.563	35.93	0.516643	71.3648			54	26.343	65.261	0.403656	60.214			54	60.9901	10.0091		53	144.475	137.603	76.45	186.231				53	59.629	69.145	69.111	90.189
55	13.516	48.84	0.27674	54.0732			55	18.958	34.248	0.553551	76.4628			55	26.324	65.554	0.401562	59.9016			55	63.4792	11.6156		54	144.413	137.642	76.144	187.043				54	59.369	68.581	68.423	89.886
56	13.203	49.354	0.267516	52.2709			56	19.144	34.307	0.55802	77.0802			56	26.906	66.607	0.403952	60.258			56	63.2031	12.6641
57	13.428	48.603	0.276279	53.9831			57	18.951	35.092	0.540038	74.5962			57	26.432	65.632	0.40273	60.0759			57	62.8851	10.5898		average (before irradiation) []	92.465	61.544	87.5814	131.302				average (before irradiation) []	57.8148	65.2118	68.611	100.347
58	13.405	49.048	0.273304	53.4017			58	18.963	33.941	0.558705	77.1748			58	26.753	65.133	0.410744	61.2713			58	63.9493	12.1107
59	13.732	48.47	0.283309	55.3568			59	18.638	34.249	0.544191	75.17			59	27.137	65.275	0.415733	62.0156			59	64.1808	10.0825		Transfection:	Cx26 WT-EGFP/Cx26 p. Gly45Arg							Transfection:	Cx26 WT-EGFP/Cx26 p. Gly45Arg
60	13.355	48.128	0.277489	54.2196			60	18.832	34.515	0.545618	75.3671			60	27.188	65.3	0.416355	62.1083			60	63.8983	10.6868		Assay:	IP3							Assay:	IP3
61	13.376	47.397	0.282212	55.1424			61	18.095	33.923	0.533414	73.6813			61	26.394	64.747	0.407648	60.8095			61	63.2111	9.49993		Cell ID:	Cell 1							Cell ID:	Cell 2
62	13.275	47.911	0.277076	54.1389			62	18.41	33.745	0.545562	75.3594			62	26.835	64.906	0.413444	61.6741			62	63.7241	10.7578		n:	1	2	3	4	mean	standard deviation		n:	1	2	3	4	mean	standard deviation
63	13.549	47.498	0.285254	55.7368			63	18.529	32.509	0.569965	78.7302			63	26.644	64.629	0.412261	61.4975			63	65.3215	11.9642		Time before and after irradiation [s]	rel. Rhod2-intensity normalized to averaged values before irradiation [%]	rel. Rhod2-intensity normalized to averaged values before irradiation [%]	rel. Rhod2-intensity normalized to averaged values before irradiation [%]	rel. Rhod2-intensity normalized to averaged values before irradiation [%]	rel. Rhod2-intensity normalized to averaged values before irradiation [%]	rel. Rhod2-intensity normalized to averaged values before irradiation [%]		Time before and after irradiation [s]	rel. Rhod2-intensity normalized to averaged values before irradiation [%]	rel. Rhod2-intensity normalized to averaged values before irradiation [%]	rel. Rhod2-intensity normalized to averaged values before irradiation [%]	rel. Rhod2-intensity normalized to averaged values before irradiation [%]	rel. Rhod2-intensity normalized to averaged values before irradiation [%]	rel. Rhod2-intensity normalized to averaged values before irradiation [%]
64	13.483	47.524	0.283709	55.4349			64	18.72	32.701	0.57246	79.0747			64	26.814	65.497	0.409393	61.0697			64	65.1931	12.3476		-5	100.32	101.055	100.624	100.193	100.548	0.383066		-5	100.13	100.549	100.099	100.464	100.311	0.22945
65	13.646	46.814	0.291494	56.956			65	18.86	32.825	0.574562	79.3652			65	27.119	64.629	0.41961	62.5939			65	66.305	11.6564		-4	100.198	100.525	100.439	99.5801	100.185	0.42669		-4	100.175	99.7596	99.8018	100.191	99.9819	0.23313
66	13.451	46.852	0.287096	56.0966			66	18.706	32.922	0.568191	78.4852			66	27.065	65.129	0.41556	61.9897			66	65.5238	11.6052		-3	100.263	100.088	100.441	99.4536	100.061	0.430139		-3	99.6579	100.318	100.657	99.6701	100.076	0.495287
67	13.52	46.613	0.290048	56.6734			67	19.071	32.208	0.59212	81.7905			67	27.632	63.944	0.432128	64.4612			67	67.6417	12.857		-2	100.011	98.9926	99.4469	100.146	99.6491	0.532151		-2	100.421	99.6215	99.726	99.3303	99.7746	0.462081
68	13.773	46.391	0.296889	58.0103			68	18.188	32.69	0.556378	76.8534			68	27.142	64.884	0.418316	62.4008			68	65.7548	9.85916		-1	99.2083	99.3403	99.0484	100.627	99.5561	0.724016		-1	99.6164	99.7519	99.7158	100.344	99.857	0.329584
69	13.556	46.06	0.294312	57.5066			69	18.417	33.244	0.553995	76.5242			69	27.549	65.388	0.421316	62.8483			69	65.6264	9.80843		0	151.139	237.708	125.464	167.998	170.577	48.0494		0	143.775	164.217	158.08	103.033	142.276	27.5281
70	13.824	46.234	0.299001	58.4228			70	18.658	32.327	0.577165	79.7247			70	27.843	65.097	0.427716	63.803			70	67.3168	11.0771		1	158.151	248.387	126.676	168.79	175.501	51.7758		1	143.74	158.502	159.428	102.644	141.078	26.6119
71	13.819	45.924	0.30091	58.7959			71	18.518	32.086	0.577136	79.7208			71	26.965	63.795	0.422682	63.0521			71	67.1896	11.059		2	162.323	257.937	128.087	168.884	179.308	55.3876		2	142.602	154.437	160.129	101.867	139.759	26.2951
72	14.037	45.701	0.307149	60.0148			72	18.962	31.704	0.598095	82.6158			72	27.895	64.158	0.434786	64.8577			72	69.1628	11.8996		3	166.335	262.351	129.187	168.825	181.674	56.7566		3	140.525	150.588	159.885	102.999	138.499	24.9526
73	13.888	45.212	0.307175	60.02			73	18.766	32.187	0.58303	80.5349			73	27.829	63.851	0.435843	65.0153			73	68.5234	10.6979		4	168.64	267.828	129.879	169.38	183.932	58.8949		4	137.57	148.935	160.662	101.479	137.162	25.5885
74	14.061	45.744	0.307385	60.0609			74	19.092	31.539	0.605346	83.6174			74	27.737	63.489	0.436879	65.1699			74	69.6161	12.3916		5	171.682	270.195	129.481	169.243	185.15	59.906		5	136.174	155.01	159.574	101.965	138.181	26.1819
75	13.792	45.635	0.302224	59.0526			75	18.355	31.787	0.577437	79.7623			75	27.961	64.047	0.43657	65.1238			75	67.9796	10.6461		6	172.312	270.805	129.496	167.925	185.134	60.2652		6	131.994	161.219	158.956	100.069	138.059	28.5955
76	13.956	45.396	0.307428	60.0694			76	18.76	31.73	0.591239	81.6687			76	27.605	63.939	0.43174	64.4032			76	68.7138	11.4266		7	172.436	273.375	128.261	168.424	185.624	61.8075		7	129.133	163.95	156.558	100.799	137.61	28.7503
77	14.009	45.448	0.308242	60.2285			77	18.622	31.656	0.588261	81.2575			77	27.357	63.918	0.428002	63.8456			77	68.4439	11.2433		8	174.073	272.945	125.773	167.781	185.143	62.3374		8	124.755	163.67	154.77	99.8764	135.768	29.1494
78	14.046	44.487	0.315733	61.6921			78	17.948	31.135	0.576457	79.627			78	27.345	63.997	0.427286	63.7388			78	68.3526	9.81735		9	173.77	272.837	124.492	167.5	184.65	62.7388		9	123.112	160.154	151.279	99.0503	133.399	27.8158
79	14.161	44.839	0.315819	61.7089			79	18.805	30.579	0.614965	84.946			79	27.464	62.807	0.437276	65.2291			79	70.628	12.524		10	174.11	273.741	121.938	167.105	184.224	64.0004		10	122.335	156.127	145.325	99.6841	130.868	25.1147
80	13.764	44.679	0.308064	60.1937			80	18.712	30.821	0.607119	83.8622			80	27.616	64.516	0.428049	63.8527			80	69.3029	12.7408		11	173.741	272.956	119.706	166.717	183.28	64.4173		11	120.163	149.994	140.992	100.434	127.896	22.1643
81	13.884	43.942	0.315962	61.7369			81	18.788	30.772	0.610555	84.3369			81	27.837	63.618	0.437565	65.2722			81	70.4487	12.1568		12	174.231	273.252	118.35	166.189	183.006	65.0242		12	120.758	143.089	133.766	98.6776	124.073	19.2482
82	13.829	43.812	0.315644	61.6748			82	18.943	31.061	0.609864	84.2415			82	27.096	63.828	0.424516	63.3257			82	69.7473	12.5795		13	173.683	273.685	116.926	166.536	182.708	65.6943		13	119.049	137.4	128.755	98.7085	120.978	16.6314
83	14.061	44.361	0.316968	61.9334			83	18.285	30.114	0.607193	83.8725			83	27.886	62.895	0.443374	66.1387			83	70.6482	11.644		14	172.569	271.645	114.742	166.459	181.354	65.5453		14	118.245	132.122	123.275	97.9103	117.888	14.5012
84	13.987	43.882	0.318741	62.2799			84	18.449	29.867	0.617705	85.3246			84	27.541	63.312	0.435004	64.8903			84	70.8316	12.619		15	173.343	271.003	113.303	165.5	180.787	65.7828		15	117.389	129.889	119.068	99.0344	116.345	12.8011
85	13.966	43.045	0.324451	63.3956			85	19.186	30.834	0.622235	85.9503			85	28.195	63.599	0.443325	66.1314			85	71.8258	12.3085		16	172.994	269.601	111.044	165.643	179.82	65.9249		16	116.667	132.816	115.544	97.0732	115.525	14.6147
86	13.967	43.241	0.323004	63.1128			86	18.38	30.736	0.597996	82.6021			86	27.475	64.112	0.428547	63.927			86	69.8806	11.0246		17	172.858	269.68	110.104	165.411	179.513	66.3094		17	117.013	135.517	113.047	97.3392	115.729	15.6906
87	13.908	42.993	0.323495	63.2087			87	18.136	30.07	0.603126	83.3108			87	28.892	63.562	0.454548	67.8056			87	71.4417	10.5327		18	172.792	268.229	108.691	164.152	178.466	66.2397		18	116.387	134.897	111.341	97.5465	115.043	15.4471
88	13.952	42.7	0.326745	63.8438			88	19.051	29.826	0.638738	88.2299			88	27.667	62.741	0.440972	65.7804			88	72.618	13.5549		19	171.855	269.672	105.858	164.077	177.866	67.9209		19	114.919	133.165	109.886	96.5898	113.64	15.1398
89	13.864	42.477	0.326388	63.7741			89	18.701	30.006	0.623242	86.0894			89	27.886	62.657	0.445058	66.39			89	72.0845	12.1989		20	172.026	265.766	105.183	163.36	176.584	66.4508		20	114.571	132.163	109.217	96.0417	112.998	14.962
90	14.07	42.1	0.334204	65.3013			90	18.519	30.031	0.616663	85.1806			90	27.635	62.488	0.442245	65.9703			90	72.1508	11.2891		21	171.504	266.297	103.253	161.805	175.715	67.4961		21	113.481	130.443	108.235	95.5235	111.921	14.4678
91	13.762	41.567	0.33108	64.6908			91	18.79	29.65	0.633727	87.5377			91	27.579	62.804	0.439128	65.5054			91	72.578	12.9619		22	171.412	264.546	102.845	161.988	175.198	66.8501		22	112.784	128.149	107.188	95.7577	110.97	13.4674
92	13.896	41.865	0.331924	64.8558			92	19.012	28.823	0.659612	91.1133			92	27.455	63.719	0.430876	64.2744			92	73.4145	15.3303		23	170.553	262.118	101.371	161.626	173.917	66.3445		23	112.603	127.88	105.779	95.6102	110.468	13.546
93	13.993	41.958	0.3335	65.1637			93	18.144	29	0.625655	86.4227			93	28.355	63.102	0.449352	67.0305			93	72.8723	11.7721		24	170.866	261.361	99.456	160.389	173.018	66.7831		24	110.954	129.354	107.398	95.3133	110.755	14.0911
94	13.856	42.134	0.328856	64.2562			94	18.073	29.687	0.608785	84.0924			94	28.316	63.034	0.449218	67.0105			94	71.7864	10.746		25	169.619	261.065	97.7879	158.709	171.795	67.385		25	112.345	129.13	107.672	95.69	111.209	13.854
95	13.952	41.897	0.333007	65.0674			95	18.925	28.526	0.66343	91.6406			95	27.888	63.418	0.439749	65.598			95	74.102	15.1912		26	169.664	259.618	97.9546	157.162	171.1	66.788		26	111.695	125.509	105.853	94.5768	109.409	12.8723
96	14.009	41.207	0.339967	66.4272			96	17.933	28.669	0.625519	86.4039			96	26.796	63.013	0.425246	63.4345			96	72.0885	12.4874		27	170.019	258.116	95.1606	156.546	169.96	67.1972		27	111.293	121.808	105.633	94.1254	108.215	11.5386
97	14.293	41.522	0.344227	67.2597			97	18.445	28.836	0.639652	88.3561			97	28.583	62.728	0.455666	67.9723			97	74.5294	11.9796		28	168.337	257.123	96.146	155.701	169.327	66.4588		28	110.38	119.247	105.178	95.1458	107.488	10.0714
98	13.94	40.863	0.34114	66.6565			98	18.87	28.722	0.656988	90.7507			98	28.135	62.855	0.447618	66.7718			98	74.7263	13.8777		29	168.392	256.3	94.5029	156.123	168.829	66.6761		29	110.114	120.165	104.7	94.1553	107.284	10.847
99	13.841	40.8	0.33924	66.2853			99	17.902	28.159	0.635747	87.8167			99	27.381	61.205	0.447365	66.7342			99	73.6121	12.3037		30	168.575	255.888	93.964	154.348	168.194	66.8139		30	109.491	121.466	103.66	94.223	107.21	11.3973
100	13.881	40.779	0.340396	66.5111			100	18.091	28.504	0.634683	87.6697			100	28.329	62.51	0.453191	67.6032			100	73.928	11.9132		31	167.002	253.617	93.8875	153.942	167.112	65.8746		31	109.527	124.235	102.914	92.9535	107.407	13.1248
101	14.118	40.647	0.347332	67.8664			101	18.468	28.92	0.638589	88.2093			101	27.496	62.052	0.443112	66.0997			101	74.0585	12.2868		32	167.363	252.722	93.7688	153.903	166.939	65.5303		32	109.244	125.802	103.19	92.9744	107.803	13.7504
102	14.035	40.052	0.350419	68.4697			102	18.148	28.523	0.636258	87.8874			102	27.78	61.986	0.448166	66.8535			102	74.4035	11.7053		33	166.018	250.876	92.4831	153.194	165.643	65.2486		33	110.932	124.692	103.524	92.497	107.911	13.5101
103	13.95	40.6	0.343596	67.1364			103	18.525	28.208	0.656729	90.715			103	27.268	62.871	0.433713	64.6977			103	74.183	14.3689		34	165.361	250.307	93.062	153.584	165.579	64.7598		34	110.752	120.369	102.543	91.5603	106.306	12.2357
104	14.135	39.667	0.356342	69.6268			104	18.606	27.979	0.664999	91.8573			104	27.839	62.357	0.446445	66.5969			104	76.027	13.7929		35	164.707	248.827	91.4395	153.363	164.584	64.7377		35	111.925	115.919	102.721	92.4004	105.741	10.471
105	13.93	39.878	0.349315	68.2539			105	18.025	27.726	0.650112	89.801			105	27.555	61.157	0.450562	67.211			105	75.0886	12.7519		36	164.632	247.038	92.2525	153.463	164.346	63.65		36	111.703	114.128	103.122	90.9584	104.978	10.4714
106	13.944	39.496	0.353048	68.9833			106	17.803	28.188	0.631581	87.2413			106	27.617	61.823	0.446711	66.6365			106	74.287	11.2799		37	164.348	245.351	91.0867	152.536	163.331	63.4143		37	109.576	112.294	102.491	92.4651	104.206	8.85138
107	13.916	39.619	0.351246	68.6311			107	18.106	27.583	0.656419	90.6722			107	27.696	62.316	0.444444	66.2984			107	75.2006	13.4495		38	163.337	246.016	91.2271	151.271	162.963	63.7199		38	107.765	111.359	102.68	91.3719	103.294	8.70898
108	13.945	39.566	0.352449	68.8662			108	17.849	27.499	0.649078	89.6582			108	26.858	61.66	0.435582	64.9764			108	74.5003	13.2704		39	162.539	242.89	91.2328	150.807	161.867	62.3876		39	107.407	112.423	102.465	91.7915	103.521	8.81364
109	14.09	39.057	0.360755	70.4891			109	17.952	27.326	0.656957	90.7465			109	27.98	60.605	0.461678	68.8692			109	76.7016	12.1902		40	162.716	242.11	91.1449	148.984	161.238	62.1976		40	106.819	114.685	102.134	91.0022	103.66	9.9007
110	13.76	38.853	0.354155	69.1996			110	17.982	27.168	0.661882	91.4268			110	28.65	61.449	0.46624	69.5498			110	76.7254	12.733		41	162.237	241.084	91.5583	148.648	160.882	61.6164		41	106.142	119.11	102.067	91.4337	104.688	11.4407
111	13.797	38.639	0.357074	69.77			111	18.539	27.242	0.68053	94.0027			111	28.574	59.606	0.479381	71.51			111	78.4276	13.5165		42	162.188	239.177	90.2098	146.84	159.604	61.4193		42	105.527	119.336	102.602	91.7058	104.792	11.3741
112	13.969	39.341	0.355075	69.3793			112	17.693	26.852	0.658908	91.016			112	27.559	61.39	0.448917	66.9656			112	75.787	13.2438		43	161.226	237.073	91.0205	145.78	158.775	60.2663		43	105.642	117.171	101.806	90.7212	103.835	10.9116
113	13.79	39.024	0.353372	69.0466			113	18.023	27.361	0.658711	90.9888			113	28.053	61.366	0.457142	68.1926			113	76.076	12.9219		44	161.021	236.265	90.7213	145.393	158.35	60.0539		44	105.061	113.518	101.396	90.9823	102.739	9.33807
114	14.015	38.282	0.366099	71.5333			114	17.606	26.636	0.660985	91.3029			114	27.198	60.206	0.451749	67.3881			114	76.7414	12.7798		45	160.681	236.307	88.9881	144.45	157.607	60.7861		45	104.648	109.43	100.937	90.8836	101.475	7.86997
115	13.668	38.541	0.354635	69.2934			115	18.226	26.712	0.682315	94.2493			115	26.858	60.302	0.445392	66.4397			115	76.6608	15.2987		46	159.994	233.334	89.0703	143.227	156.406	59.5499		46	104.615	106.162	100.724	89.915	100.354	7.32569
116	14.016	38.353	0.365447	71.406			116	18.017	26.869	0.67055	92.6241			116	27.289	60.575	0.450499	67.2017			116	77.0772	13.6271		47	159.639	232.341	88.1877	142.801	155.742	59.4801		47	104.364	103.766	100.587	91.0451	99.9408	6.15779
117	14.067	38.192	0.368323	71.9679			117	17.895	25.921	0.690367	95.3615			117	27.584	61.61	0.44772	66.787			117	78.0388	15.2239		48	158.667	231.002	88.6353	142.341	155.161	58.7486		48	104.222	102.906	100.42	89.5134	99.2655	6.68985
118	14.15	38.256	0.369877	72.2715			118	18.247	26.818	0.680401	93.9849			118	28.421	60.981	0.466063	69.5233			118	78.5932	13.4002		49	158.253	229.441	88.3384	142.087	154.53	58.1997		49	104.285	103.144	100.466	90.6455	99.6351	6.2031
119	13.87	37.862	0.36633	71.5785			119	17.721	26.204	0.676271	93.4144			119	27.978	60.924	0.459228	68.5037			119	77.8322	13.5818		50	157.722	228.963	88.5428	141.829	154.264	57.9247		50	104.395	104.73	99.6502	90.6315	99.8517	6.5699
120	14.042	37.365	0.375806	73.4301			120	17.837	26.433	0.6748	93.2113			120	28.42	60.47	0.469985	70.1084			120	78.9166	12.4905		51	157.645	227.345	87.9981	142.381	153.842	57.3988		51	105.07	105.93	100.394	90.2488	100.411	7.1981
121	13.611	37.059	0.367279	71.7639			121	18.269	26.72	0.68372	94.4433			121	27.823	61.386	0.453247	67.6115			121	77.9396	14.4427		52	156.924	226.196	87.4843	142.168	153.193	57.1038		52	104.171	107.203	99.9432	89.8562	100.293	7.56819
122	13.774	37.046	0.371808	72.6488			122	17.809	25.583	0.696126	96.157			122	27.799	61.567	0.451524	67.3546			122	78.7201	15.3311		53	156.248	223.585	87.2902	141.834	152.239	56.0741		53	103.138	106.031	100.729	89.8771	99.9438	7.05256
123	13.779	36.8	0.374429	73.161			123	18.091	26.315	0.687479	94.9625			123	28.8	60.902	0.472891	70.5418			123	79.5551	13.4073		54	156.181	223.648	86.9408	142.452	152.306	56.1973		54	102.688	105.167	99.726	89.5752	99.289	6.84714
124	13.793	37.196	0.370819	72.4557			124	17.559	25.909	0.677718	93.6143			124	27.841	58.945	0.472322	70.4569			124	78.8423	12.8319
125	13.816	36.958	0.37383	73.0439			125	17.949	25.727	0.697672	96.3705			125	27.844	60.062	0.463588	69.1541			125	79.5228	14.7196
126	13.776	36.951	0.372818	72.8462			126	18.079	26.292	0.687624	94.9825			126	28.233	59.264	0.476394	71.0644			126	79.631	13.3246
127	14.045	36.956	0.380047	74.2586			127	16.848	25.61	0.657868	90.8723			127	28.013	59.678	0.469402	70.0215			127	78.3841	11.0207
128	13.369	36.517	0.366103	71.5342			128	17.724	25.929	0.683559	94.4211			128	27.255	60.1	0.453494	67.6484			128	77.8679	14.4665
129	13.742	35.903	0.382754	74.7875			129	17.725	25.702	0.689635	95.2604			129	28.052	59.2	0.473851	70.6851			129	80.2443	13.1651
130	13.661	36.008	0.379388	74.1299			130	17.59	25.619	0.6866	94.8411			130	27.53	60.058	0.45839	68.3787			130	79.1166	13.9181
131	13.65	35.588	0.383556	74.9444			131	18.039	25.845	0.697969	96.4115			131	28.219	60.011	0.47023	70.145			131	80.5003	13.9869
132	13.539	35.466	0.381746	74.5906			132	17.601	24.878	0.707493	97.7271			132	28.032	60.011	0.467114	69.6801			132	80.6659	14.978
133	13.504	35.268	0.382897	74.8155			133	17.544	25.477	0.688621	95.1203			133	27.407	59.29	0.462253	68.955			133	79.6303	13.7311
134	13.813	35.349	0.390761	76.3521			134	17.221	25.317	0.680215	93.9592			134	28.79	60.161	0.478549	71.3859			134	80.5657	11.8619
135	13.455	35.127	0.383039	74.8432			135	17.098	24.412	0.700393	96.7464			135	28.156	60.291	0.467002	69.6633			135	80.4177	14.3763
136	13.673	35.048	0.390122	76.2273			136	17.906	24.371	0.734726	101.489			136	28.208	59.255	0.476044	71.0122			136	82.9094	16.3001
137	13.708	35.022	0.391411	76.4792			137	17.225	24.861	0.692852	95.7048			137	28.682	58.966	0.486416	72.5594			137	81.5811	12.3875
138	13.715	34.751	0.394665	77.1149			138	17.438	24.49	0.712046	98.356			138	27.677	59.654	0.463959	69.2094			138	81.5601	15.0732
139	13.695	34.889	0.392531	76.6979			139	17.187	24.742	0.694649	95.9529			139	28.236	58.655	0.481391	71.8098			139	81.4869	12.7641
140	13.543	34.483	0.392744	76.7396			140	16.821	24.82	0.67772	93.6145			140	28.06	58.776	0.477406	71.2153			140	80.5231	11.669
141	13.551	35.039	0.38674	75.5665			141	17.697	24.527	0.721531	99.6663			141	27.962	58.844	0.475189	70.8846			141	82.0391	15.444
142	13.745	34.751	0.395528	77.2836			142	17.442	24.336	0.716716	99.0011			142	28.012	58.413	0.479551	71.5353			142	82.6067	14.486
143	13.41	34.289	0.391088	76.4159			143	16.441	24.707	0.665439	91.9181			143	27.903	58.76	0.474864	70.8361			143	79.7234	10.9232
144	13.735	34.327	0.400122	78.1813			144	17.168	24.57	0.698738	96.5178			144	28.579	59.199	0.482762	72.0143			144	82.2378	12.7455
145	13.445	33.954	0.395977	77.3713			145	17.229	23.873	0.721694	99.6887			145	28.171	59.696	0.471908	70.3952			145	82.4851	15.3017
146	13.54	33.476	0.404469	79.0306			146	16.9	23.995	0.704313	97.2879			146	27.439	59.228	0.463278	69.1078			146	81.8088	14.294
147	13.349	34.319	0.388968	76.0018			147	16.463	24.132	0.682206	94.2342			147	28.055	58.583	0.478893	71.4372			147	80.5578	12.0621
148	13.505	33.939	0.39792	77.7509			148	16.027	23.719	0.675703	93.3359			148	27.971	58.726	0.476297	71.0499			148	80.7122	11.4343
149	13.711	33.83	0.405291	79.1912			149	17.264	23.484	0.735139	101.546			149	28.43	59.175	0.480439	71.6679			149	84.135	15.5404
150	13.489	33.578	0.401721	78.4937			150	17.345	23.51	0.737771	101.909			150	28.405	58.672	0.484132	72.2187			150	84.2073	15.6483
151	13.578	33.587	0.404264	78.9904			151	16.536	23.785	0.695228	96.033			151	28.176	58.527	0.481419	71.814			151	82.2791	12.4399
152	13.113	33.62	0.390036	76.2104			152	16.939	22.84	0.741637	102.444			152	27.812	57.935	0.480055	71.6106			152	83.4215	16.6334
153	13.287	32.949	0.40326	78.7943			153	16.975	23.516	0.721849	99.7101			153	28.511	58.762	0.485195	72.3772			153	83.6272	14.293
154	13.46	32.629	0.412516	80.603			154	16.814	23.204	0.724616	100.092			154	27.557	58.35	0.472271	70.4493			154	83.7149	15.0646
155	13.308	33.187	0.401	78.3528			155	16.461	23.994	0.686047	94.7647			155	27.67	58.656	0.471733	70.3692			155	81.1622	12.438
156	13.277	32.882	0.403777	78.8954			156	16.712	23.459	0.712392	98.4038			156	28.033	58.757	0.477101	71.1698			156	82.823	14.0354
157	13.094	32.037	0.408715	79.8602			157	17.134	23.463	0.730256	100.871			157	28.547	57.192	0.499143	74.4579			157	85.0632	13.9543
158	13.327	32.332	0.412192	80.5397			158	16.354	23.933	0.683324	94.3887			158	27.46	58.077	0.472821	70.5313			158	81.8199	11.9801
159	13.213	32.042	0.412365	80.5734			159	16.389	23.969	0.683758	94.4486			159	27.779	57.274	0.485019	72.3511			159	82.4577	11.1686
160	13.13	32.493	0.404087	78.9559			160	16.561	23.173	0.714668	98.7182			160	27.837	58.762	0.473725	70.6662			160	82.7801	14.4117
161	13.277	31.723	0.418529	81.7778			161	16.848	22.543	0.747372	103.236			161	28.269	58.015	0.487271	72.6869			161	85.9001	15.686
162	13.103	32.095	0.408257	79.7707			162	16.063	22.874	0.702238	97.0013			162	27.75	57.826	0.479888	71.5856			162	82.7859	12.9734
163	13.109	31.995	0.40972	80.0566			163	16.01	22.84	0.700963	96.8252			163	27.929	57.606	0.484828	72.3225			163	83.0681	12.5258
164	13.005	31.638	0.411056	80.3177			164	16.499	22.67	0.72779	100.531			164	28.703	57.483	0.49933	74.4858			164	85.1114	13.6682
165	13.088	31.399	0.416829	81.4456			165	16.302	22.816	0.714499	98.6948			165	28.595	57.253	0.49945	74.5037			165	84.8813	12.4562
166	13.112	30.949	0.423665	82.7813			166	16.33	23.129	0.70604	97.5264			166	28.074	57.52	0.488074	72.8067			166	84.3715	12.4364
167	13.445	31.573	0.425839	83.206			167	16.116	22.752	0.708333	97.8432			167	27.403	58.066	0.471928	70.3983			167	83.8158	13.7326
168	13.118	30.739	0.426754	83.385			168	16.285	22.195	0.733724	101.35			168	28.337	57.041	0.496783	74.1059			168	86.2804	13.8511
169	12.956	30.921	0.419003	81.8705			169	16.364	22.852	0.716086	98.9141			169	27.757	57.85	0.47981	71.5739			169	84.1195	13.8081
170	12.829	31.086	0.412694	80.6377			170	16.703	21.773	0.767143	105.967			170	28.664	57.855	0.495446	73.9063			170	86.8369	16.9053
171	13.01	31.113	0.418153	81.7044			171	16.201	22.14	0.731752	101.078			171	28.954	56.408	0.513296	76.5691			171	86.4505	12.9255
172	12.87	31.109	0.413707	80.8356			172	16.628	22.03	0.754789	104.26			172	27.803	57.108	0.486849	72.6241			172	85.9066	16.4164
173	13.066	30.345	0.430582	84.1328			173	16.774	22.479	0.746208	103.075			173	28.049	56.538	0.496109	74.0053			173	87.071	14.7558
174	13.127	30.212	0.434496	84.8977			174	16.52	21.921	0.753615	104.098			174	28.291	57.153	0.495005	73.8406			174	87.6121	15.3103
175	12.936	30.677	0.421684	82.3943			175	16.521	21.588	0.765286	105.71			175	28.108	56.522	0.497293	74.1819			175	87.4288	16.356
176	12.842	30.1	0.426645	83.3635			176	16.03	21.791	0.735625	101.613			176	28.303	56.981	0.496709	74.0949			176	86.3571	14.0012
177	12.848	30.353	0.423286	82.7073			177	16.158	21.67	0.745639	102.996			177	28.067	57.115	0.491412	73.3047			177	86.3361	15.1748
178	13.016	29.97	0.434301	84.8596			178	15.898	21.93	0.724943	100.138			178	28.408	56.581	0.502077	74.8955			178	86.6309	12.7139
179	12.993	29.7	0.437475	85.4797			179	16.329	21.607	0.755727	104.39			179	28.489	57.152	0.498478	74.3587			179	88.0761	15.183
180	12.856	29.882	0.430226	84.0632			180	16.293	21.206	0.76832	106.129			180	28.484	56.949	0.500167	74.6106			180	88.2677	16.1745
181	12.974	29.875	0.434276	84.8547			181	15.971	21.526	0.74194	102.485			181	28.115	57.089	0.492477	73.4635			181	86.9345	14.6223
182	12.958	29.609	0.437637	85.5114			182	15.747	21.235	0.741559	102.433			182	27.722	56.43	0.491264	73.2825			182	87.0755	14.6379
183	13.258	29.341	0.451859	88.2903			183	15.528	21.554	0.720423	99.5132			183	27.623	56.957	0.48498	72.3452			183	86.7162	13.6522
184	12.99	29.577	0.439193	85.8153			184	15.225	21.136	0.720335	99.501			184	28.544	56.998	0.50079	74.7035			184	86.6733	12.421
185	12.693	29.369	0.43219	84.4472			185	15.65	21.773	0.71878	99.2862			185	27.712	55.917	0.495592	73.9281			185	85.8872	12.7402
186	12.918	29.584	0.436655	85.3195			186	15.829	21.346	0.741544	102.431			186	28.645	55.857	0.512827	76.4992			186	88.0831	13.1848
187	12.653	29.293	0.431946	84.3994			187	15.525	21.076	0.73662	101.75			187	28.255	56.346	0.501455	74.8028			187	86.9842	13.6585
188	12.979	28.838	0.450066	87.9399			188	15.979	21.427	0.745741	103.01			188	28.591	55.879	0.511659	76.3249			188	89.0918	13.38
189	13.02	28.782	0.452366	88.3894			189	16.199	21.761	0.744405	102.826			189	28.908	57.182	0.505544	75.4127			189	88.876	13.7131
190	12.608	28.617	0.440577	86.0859			190	16.305	21.829	0.746942	103.176			190	27.45	56.163	0.488756	72.9084			190	87.3902	15.176
191	12.705	28.951	0.438845	85.7474			191	15.965	21.388	0.746447	103.108			191	28.313	55.884	0.506639	75.5761			191	88.1438	13.9215
192	12.603	28.762	0.438182	85.6179			192	15.315	21.112	0.725417	100.203			192	27.806	55.498	0.501027	74.7389			192	86.8533	12.7769
193	12.778	28.603	0.446736	87.2893			193	15.858	20.61	0.769432	106.283			193	27.506	56.283	0.488709	72.9014			193	88.8246	16.7436
194	12.684	28.578	0.443838	86.723			194	15.44	20.356	0.758499	104.773			194	27.809	55.809	0.498289	74.3305			194	88.6087	15.3084
195	12.447	28.468	0.437228	85.4314			195	15.561	20.818	0.747478	103.25			195	27.622	55.609	0.496718	74.0962			195	87.5927	14.6967
196	12.609	27.947	0.451175	88.1567			196	15.325	21.38	0.716791	99.0115			196	28.211	55.628	0.507137	75.6503			196	87.6062	11.6903
197	12.549	28.028	0.447731	87.4837			197	15.477	21.263	0.727884	100.544			197	28.154	55.89	0.503739	75.1436			197	87.7237	12.7018
198	12.321	27.893	0.441724	86.3099			198	15.412	20.784	0.741532	102.429			198	28.717	55.571	0.516762	77.0862			198	88.6084	12.8268
199	12.249	27.84	0.439978	85.9689			199	15.488	21.255	0.728676	100.653			199	27.636	55.217	0.500498	74.66			199	87.094	13.033
200	12.35	27.962	0.441671	86.2996			200	15.413	20.205	0.762831	105.371			200	28.302	55.651	0.508562	75.863			200	89.1779	14.9631
201	12.568	27.695	0.4538	88.6696			201	14.951	20.769	0.719871	99.4369			201	27.589	54.949	0.502084	74.8966			201	87.6677	12.3008
202	12.489	27.366	0.456369	89.1715			202	15.578	21.027	0.740857	102.336			202	28.065	55.277	0.507716	75.7367			202	89.0813	13.2998
203	12.327	27.18	0.453532	88.6172			203	15.462	20.691	0.747281	103.223			203	28.058	55.201	0.508288	75.8221			203	89.2208	13.7105
204	12.431	26.988	0.460612	90.0006			204	15.433	20.501	0.752793	103.984			204	27.349	56.058	0.48787	72.7762			204	88.9204	15.6321
205	12.181	27.018	0.450848	88.0927			205	14.775	20.461	0.722105	99.7456			205	27.102	55.021	0.492576	73.4782			205	87.1055	13.1615
206	12.095	26.988	0.448162	87.5679			206	15.468	19.254	0.803366	110.97			206	28.898	56.136	0.514786	76.7913			206	91.7765	17.4738
207	11.994	26.494	0.452706	88.4558			207	15.217	19.26	0.790083	109.135			207	28.839	54.776	0.52649	78.5372			207	92.0428	15.6113
208	12.02	26.711	0.450002	87.9274			208	14.851	20.572	0.721904	99.7177			208	28.064	55.493	0.505721	75.4392			208	87.6948	12.1409
209	12.189	26.665	0.457116	89.3175			209	15.259	19.602	0.778441	107.527			209	27.666	54.888	0.504045	75.1891			209	90.6779	16.212
210	12.117	26.764	0.452735	88.4614			210	15.433	20.221	0.763216	105.424			210	28.063	55.007	0.510171	76.103			210	89.9963	14.7208
211	11.969	26.46	0.452343	88.3849			211	14.982	19.991	0.749437	103.521			211	28.451	55.207	0.515351	76.8757			211	89.5938	13.3637
212	12	26.281	0.456604	89.2173			212	15.158	19.49	0.777732	107.429			212	28.202	55.223	0.510693	76.1808			212	90.9425	15.6955
213	12.075	26.062	0.463318	90.5293			213	14.904	19.456	0.766036	105.814			213	28.095	54.015	0.520133	77.5891			213	91.3107	14.1286
214	12.057	26.297	0.458493	89.5866			214	15.255	19.448	0.784399	108.35			214	27.51	54.093	0.508569	75.8639			214	91.2669	16.3083
215	12.268	25.794	0.475614	92.9319			215	15.083	19.696	0.76579	105.78			215	27.648	54.86	0.503974	75.1785			215	91.2967	15.366
216	12.083	25.647	0.471127	92.0552			216	15.348	19.652	0.780989	107.879			216	28.491	55.059	0.517463	77.1907			216	92.3751	15.3468
217	12.104	25.835	0.468512	91.5441			217	14.739	19.86	0.742145	102.514			217	27.695	53.949	0.513355	76.578			217	90.2119	13.0191
218	12.2	25.656	0.475522	92.9139			218	15.286	19.661	0.777478	107.394			218	28.096	54.788	0.512813	76.4971			218	92.2684	15.4587
219	12.16	25.62	0.474629	92.7394			219	14.45	19.744	0.731868	101.094			219	28.219	55.184	0.511362	76.2806			219	90.038	12.6254
220	12.167	25.42	0.478639	93.5229			220	14.526	19.427	0.747722	103.284			220	28.214	55.345	0.509784	76.0452			220	90.9507	13.8004
221	11.716	25.52	0.459091	89.7033			221	14.498	19.095	0.759256	104.877			221	27.794	54.433	0.510609	76.1684			221	90.2497	14.3623
222	11.917	25.335	0.470377	91.9086			222	14.224	19.26	0.738525	102.014			222	27.899	54.677	0.510251	76.1149			222	90.0124	13.0531
223	12.284	25.365	0.484289	94.627			223	14.354	19.788	0.725389	100.199			223	29.048	54.313	0.534826	79.7808			223	91.5356	10.5544
224	12.012	25.179	0.477064	93.2152			224	14.782	19.135	0.772511	106.708			224	27.821	54.463	0.510824	76.2004			224	92.0412	15.2878
225	11.709	24.928	0.469713	91.7788			225	14.269	19.25	0.741247	102.39			225	28.116	55.008	0.511126	76.2454			225	90.1379	13.1491
226	11.988	25.004	0.479443	93.6801			226	14.314	19.178	0.746376	103.098			226	28.468	54.383	0.523472	78.0872			226	91.6218	12.6319
227	11.669	24.907	0.468503	91.5424			227	14.767	19.292	0.765447	105.732			227	28.491	54.703	0.520831	77.6931			227	91.6559	14.02
228	11.759	24.942	0.471454	92.119			228	14.396	18.471	0.779384	107.658			228	28.845	53.85	0.535655	79.9044			228	93.227	13.9097
229	12.028	24.74	0.486176	94.9956			229	14.813	19.031	0.778362	107.516			229	27.895	54.055	0.516048	76.9797			229	93.1639	15.3505
230	11.982	24.297	0.493147	96.3577			230	14.747	18.831	0.783124	108.174			230	28.715	53.428	0.537452	80.1726			230	94.9015	14.0575
231	11.722	24.506	0.478332	93.4629			231	14.418	19.007	0.758563	104.781			231	28.167	54.333	0.518414	77.3326			231	91.859	13.7945
232	11.737	24.085	0.487316	95.2183			232	14.121	18.874	0.748172	103.346			232	28.135	54.064	0.520402	77.6291			232	92.0645	13.1454
233	11.633	24.297	0.478783	93.5511			233	14.763	19.037	0.77549	107.12			233	27.863	54.75	0.508913	75.9153			233	92.1954	15.6463
234	11.683	24.435	0.478126	93.4226			234	14.691	19.19	0.765555	105.747			234	27.299	53.074	0.514357	76.7274			234	91.9658	14.5647
235	11.759	24.132	0.487278	95.211			235	14.786	18.457	0.801105	110.658			235	28.1	53.766	0.522635	77.9623			235	94.6104	16.3561
236	11.64	23.924	0.486541	95.0669			236	14.193	17.71	0.801412	110.7			236	28.308	54.821	0.516371	77.0279			236	94.265	16.8505
237	11.645	23.991	0.48539	94.8421			237	13.937	18.936	0.736005	101.666			237	27.904	53.229	0.524226	78.1995			237	91.5691	12.0706
238	11.794	23.907	0.493328	96.3931			238	14.227	18.539	0.767409	106.003			238	27.371	53.879	0.508009	75.7804			238	92.7257	15.4417
239	11.784	23.889	0.493281	96.3839			239	14.643	18.546	0.78955	109.062			239	27.665	54.136	0.511028	76.2308			239	93.8922	16.5568
240	11.376	23.603	0.481973	94.1743			240	14.332	19.708	0.727217	100.452			240	28.397	53.122	0.534562	79.7414			240	91.4558	10.6194
241	11.486	24.005	0.478484	93.4926			241	13.713	18.182	0.754207	104.18			241	27.68	54.098	0.511664	76.3257			241	91.3327	14.0521
242	11.291	23.803	0.474352	92.6853			242	14.171	18.725	0.756796	104.537			242	27.951	54.197	0.51573	76.9322			242	91.3849	13.8485
243	11.564	23.337	0.495522	96.8218			243	13.722	18.444	0.743982	102.767			243	28.412	53.016	0.535914	79.943			243	93.1774	11.8406
244	11.595	23.152	0.500821	97.8571			244	14.131	18.507	0.763549	105.47			244	28.424	53.345	0.532833	79.4836			244	94.2703	13.3595
245	11.575	23.084	0.50143	97.976			245	14.069	18.352	0.766619	105.894			245	28.088	52.975	0.530212	79.0926			245	94.321	13.7697
246	11.18	23.301	0.479808	93.7513			246	14.164	17.835	0.794169	109.7			246	28.06	53.655	0.522971	78.0123			246	93.8211	15.8438
247	11.267	22.748	0.495296	96.7776			247	14.088	18.319	0.769038	106.228			247	28.235	52.223	0.540662	80.6514			247	94.5525	12.9329
248	11.486	22.782	0.50417	98.5115			248	14.485	18.504	0.782804	108.13			248	27.683	53.408	0.518331	77.3201			248	94.6539	15.763
249	11.455	22.775	0.502964	98.2758			249	13.874	18.422	0.753121	104.03			249	28.358	53.022	0.534835	79.7821			249	94.0292	12.6694
250	11.498	23.269	0.494134	96.5505			250	13.942	18.333	0.760487	105.047			250	28.433	53.398	0.532473	79.4298			250	93.6758	13.0484
251	11.341	23.159	0.489702	95.6845			251	14.22	17.718	0.802574	110.861			251	27.912	52.521	0.531445	79.2764			251	95.2739	15.7962
252	11.701	22.72	0.515009	100.629			252	13.543	18.07	0.749474	103.526			252	27.928	52.611	0.53084	79.1861			252	94.4472	13.2956
253	11.534	22.766	0.506633	98.9927			253	13.98	17.719	0.788984	108.984			253	27.956	52.507	0.532424	79.4225			253	95.7996	15.037
254	11.336	22.224	0.510079	99.6661			254	14.067	18.102	0.777096	107.342			254	27.5	52.505	0.52376	78.13			254	95.0459	15.1439
255	11.229	22.591	0.497056	97.1215			255	13.687	18.097	0.756313	104.471			255	27.065	52.56	0.514935	76.8137			255	92.802	14.3256
256	11.12	22.582	0.492428	96.2171			256	13.572	18.118	0.749089	103.473			256	27.243	52.813	0.515839	76.9485			256	92.2128	13.7081
257	10.983	22.344	0.491541	96.0439			257	13.556	17.531	0.773259	106.811			257	27.845	52.066	0.534802	79.7772			257	94.2109	13.61
258	11.032	22.169	0.497632	97.234			258	13.43	17.911	0.749819	103.574			258	27.643	52.05	0.531085	79.2228			258	93.3435	12.633
259	11.244	22.092	0.508963	99.4479			259	13.851	17.571	0.788288	108.887			259	27.55	52.98	0.520008	77.5703			259	95.3019	16.0649
260	11.098	22.351	0.496533	97.0192			260	13.603	17.647	0.770839	106.477			260	28.073	51.851	0.541417	80.7639			260	94.7535	13.0055
261	11.021	22.243	0.495482	96.8139			261	14.226	17.297	0.822455	113.607			261	28.007	52.807	0.530365	79.1154			261	96.5121	17.2478
262	11.125	21.854	0.50906	99.467			262	13.859	17.26	0.802955	110.913			262	27.531	52.572	0.523682	78.1184			262	96.1663	16.6448
263	11.056	22.212	0.497749	97.2569			263	13.9	17.842	0.779061	107.613			263	28.485	53.501	0.53242	79.4219			263	94.7639	14.2599
264	11.203	21.956	0.510248	99.6991			264	13.369	17.132	0.780353	107.791			264	27.439	52.624	0.521416	77.7804			264	95.0903	15.5272
265	11.146	21.697	0.513712	100.376			265	13.691	17.317	0.79061	109.208			265	27.751	52.645	0.527135	78.6334			265	96.0725	15.7351
266	10.973	21.763	0.504204	98.5182			266	13.37	17.604	0.759486	104.909			266	27.761	52.126	0.532575	79.445			266	94.2908	13.248
267	10.814	21.365	0.506155	98.8993			267	13.506	17.002	0.794377	109.729			267	27.977	52.296	0.534974	79.8029			267	96.1436	15.152
268	10.75	21.394	0.502477	98.1808			268	13.82	17.186	0.804143	111.078			268	27.721	51.322	0.540139	80.5733			268	96.6105	15.3126
269	10.962	21.259	0.51564	100.753			269	13.498	17.528	0.770082	106.373			269	27.802	52.864	0.525916	78.4516			269	95.1923	14.7677
270	10.973	21.45	0.511562	99.9558			270	12.958	17.653	0.73404	101.394			270	27.812	51.565	0.539358	80.4568			270	93.9356	11.695
271	11.009	21.188	0.519587	101.524			271	13.158	17.197	0.765133	105.689			271	27.846	53.192	0.5235	78.0912			271	95.1014	14.8777
272	10.738	21.377	0.502316	98.1492			272	13.538	17.231	0.785677	108.527			272	27.223	52.309	0.520427	77.6328			272	94.7696	15.7218
273	10.854	20.507	0.529283	103.418			273	13.652	17.578	0.776653	107.28			273	26.813	52.1	0.514645	76.7703			273	95.823	16.6127
274	10.65	20.978	0.507675	99.1963			274	13.468	17.571	0.76649	105.877			274	27.733	52.122	0.532079	79.371			274	94.8146	13.7853
275	10.595	20.901	0.506914	99.0476			275	13.348	16.512	0.808382	111.663			275	28.262	52.043	0.543051	81.0077			275	97.2394	15.4074
276	10.779	20.883	0.516161	100.855			276	13.667	17.225	0.79344	109.599			276	28.388	52.381	0.541952	80.8438			276	97.0992	14.7409
277	10.6	20.439	0.518616	101.334			277	13.473	17.136	0.786239	108.605			277	27.89	51.638	0.540106	80.5684			277	96.8357	14.5493
278	10.529	20.396	0.516229	100.868			278	13.383	16.913	0.791285	109.301			278	27.238	51.408	0.52984	79.037			278	96.402	15.6186
279	10.839	20.752	0.522311	102.056			279	13.514	16.814	0.803735	111.021			279	27.209	51.977	0.523482	78.0885			279	97.0553	17.0264
280	10.877	20.688	0.525764	102.731			280	13.103	16.565	0.791005	109.263			280	28.492	52.799	0.539631	80.4976			280	97.4971	15.0799
281	10.818	20.587	0.525477	102.675			281	13.235	16.527	0.800811	110.617			281	28.138	51.771	0.543509	81.076			281	98.1227	15.2877
282	10.723	20.276	0.528852	103.334			282	13.075	17.095	0.764844	105.649			282	27.312	51.961	0.525625	78.4083			282	95.7972	15.1036
283	10.769	20.418	0.527427	103.056			283	13.322	16.866	0.789873	109.106			283	27.559	52.273	0.527213	78.6451			283	96.9358	16.1265
284	10.69	20.284	0.527016	102.976			284	13.193	16.707	0.789669	109.078			284	28.181	52.866	0.533065	79.5181			284	97.1906	15.6061
285	10.624	20.082	0.529031	103.369			285	13.661	16.271	0.839592	115.974			285	26.602	51.666	0.514884	76.806			285	98.7164	19.9943
286	10.38	20.084	0.516829	100.985			286	13.598	17.245	0.788518	108.919			286	27.621	51.667	0.534597	79.7466			286	96.5503	15.0835
287	10.328	20.046	0.515215	100.67			287	13.48	16.63	0.810583	111.967			287	27.205	51.095	0.53244	79.4248			287	97.3539	16.5226
288	10.508	19.828	0.529958	103.55			288	13.147	16.308	0.806169	111.357			288	27.847	52.1	0.534491	79.7309			288	98.2128	16.475
289	10.69	19.926	0.536485	104.826			289	12.72	16.814	0.756512	104.498			289	27.613	52.663	0.524334	78.2157			289	95.8465	15.2696
290	10.455	19.815	0.527631	103.096			290	13.131	16.867	0.778502	107.536			290	27.398	51.192	0.535201	79.8367			290	96.8227	14.8769
291	10.612	19.641	0.540298	105.571			291	13.395	16.368	0.818365	113.042			291	27.773	51.123	0.543258	81.0387			291	99.8838	16.7425
292	10.502	19.546	0.537297	104.984			292	13.217	15.92	0.830214	114.679			292	27.564	51.401	0.536254	79.9938			292	99.8856	17.8957
293	10.504	19.802	0.530451	103.647			293	13.477	16.118	0.836146	115.498			293	27.397	51.398	0.533036	79.5138			293	99.5529	18.3382
294	10.384	19.415	0.534844	104.505			294	12.661	16.429	0.770649	106.451			294	27.64	51.386	0.53789	80.2378			294	97.0646	14.6049
295	10.535	19.486	0.540645	105.638			295	12.712	16.713	0.760606	105.064			295	27.602	52.047	0.530328	79.1099			295	96.604	15.1531
296	10.122	19.523	0.518465	101.305			296	12.743	16.599	0.767697	106.043			296	27.895	50.674	0.55048	82.1158			296	96.4879	12.6701
297	10.408	19.297	0.539358	105.387			297	13.021	16.553	0.786625	108.658			297	28.333	51.012	0.555418	82.8526			297	98.9658	14.05
298	10.39	19.308	0.538119	105.145			298	12.885	15.954	0.807634	111.56			298	27.385	50.101	0.546596	81.5365			298	99.4137	15.8109
299	10.353	19.266	0.537372	104.999			299	12.808	16.06	0.797509	110.161			299	27.355	51.528	0.530876	79.1916			299	98.1172	16.5921
300	10.192	19.113	0.53325	104.193			300	13.092	16.191	0.808597	111.693			300	27.515	51.046	0.539024	80.407			300	98.7644	16.3342
301	10.475	19.099	0.548458	107.165			301	12.874	15.553	0.82775	114.338			301	27.573	50.588	0.54505	81.3059			301	100.936	17.3748
302	10.296	18.906	0.544589	106.409			302	12.238	15.811	0.774018	106.916			302	27.772	51.174	0.542697	80.955			302	98.0935	14.8445
303	10.219	18.699	0.5465	106.782			303	13.12	15.654	0.838124	115.771			303	26.982	50.356	0.535825	79.9298			303	100.828	18.648
304	10.24	19.04	0.537815	105.086			304	12.553	16.025	0.783339	108.204			304	27.577	50.697	0.543957	81.1429			304	98.1441	14.8058
305	10.172	18.96	0.536498	104.828			305	12.572	16.256	0.773376	106.828			305	27.396	50.337	0.544252	81.1868			305	97.6142	14.2616
306	10.288	19.027	0.540705	105.65			306	12.281	15.533	0.790639	109.212			306	27.36	50.641	0.540274	80.5934			306	98.4853	15.5968
307	10.468	18.824	0.556099	108.658			307	12.475	16.063	0.77663	107.277			307	27.118	49.852	0.54397	81.1448			307	99.0266	15.5015
308	10.247	18.679	0.548584	107.19			308	12.742	16.058	0.793499	109.607			308	27.538	50.969	0.540289	80.5957			308	99.1309	16.0974
309	10.292	18.56	0.554526	108.351			309	12.396	15.764	0.786349	108.62			309	27.826	51.417	0.541183	80.7291			309	99.2331	16.0256
310	10.083	18.191	0.554285	108.304			310	12.795	15.205	0.8415	116.238			310	27.158	49.753	0.545857	81.4262			310	101.989	18.2445
311	10.051	18.676	0.538177	105.156			311	12.436	15.575	0.798459	110.292			311	27	50.116	0.53875	80.3662			311	98.605	16.0027
312	10.319	18.913	0.545604	106.607			312	12.573	15.472	0.812629	112.25			312	27.527	50.479	0.545316	81.3456			312	100.068	16.4573
313	10.087	18.595	0.542458	105.993			313	12.229	15.638	0.782005	108.02			313	27.588	50.537	0.545897	81.4323			313	98.4815	14.7998
314	10.223	18.277	0.559337	109.291			314	12.366	15.88	0.778715	107.565			314	27.055	49.982	0.541295	80.7458			314	99.2006	16.0056
315	10.097	18.232	0.553806	108.21			315	12.445	15.813	0.787011	108.711			315	27.009	50.307	0.536884	80.0877			315	99.003	16.383
316	10.197	18.098	0.563432	110.091			316	12.843	15.435	0.83207	114.935			316	26.744	49.642	0.538737	80.3643			316	101.797	18.7185
317	10.099	18.007	0.560837	109.584			317	12.621	15.19	0.830876	114.77			317	27.238	50.464	0.539751	80.5155			317	101.623	18.4628
318	10.262	18.324	0.560031	109.426			318	12.515	15.008	0.833889	115.186			318	27.055	50.066	0.540387	80.6103			318	101.741	18.525
319	10.046	17.929	0.560321	109.483			319	12.458	15.292	0.814674	112.532			319	27.151	49.992	0.543107	81.0161			319	101.01	17.3827
320	10.069	18.032	0.558396	109.107			320	12.085	15.288	0.790489	109.192			320	27.146	49.354	0.550026	82.0482			320	100.116	15.6468
321	10.08	18.076	0.557645	108.96			321	12.377	15.483	0.799393	110.421			321	27.213	50.649	0.537286	80.1478			321	99.8431	17.0723
322	9.871	17.937	0.550315	107.528			322	12.072	14.99	0.805337	111.242			322	27.286	49.545	0.550732	82.1535			322	100.308	15.8316
323	9.925	18.032	0.55041	107.547			323	12.948	15.269	0.847993	117.135			323	27.292	50.031	0.545502	81.3733			323	102.018	18.5105
324	9.823	17.65	0.556544	108.745			324	12.695	15.252	0.83235	114.974			324	26.775	49.252	0.543633	81.0945			324	101.604	18.0331
325	9.829	17.421	0.564204	110.242			325	12.261	15.123	0.810752	111.99			325	27.486	49.345	0.557017	83.091			325	101.774	16.2039
326	9.677	17.406	0.555958	108.63			326	12.162	15.092	0.805857	111.314			326	27.34	50.039	0.546374	81.5034			326	100.483	16.4913
327	10.06	17.442	0.576769	112.697			327	12.159	15.592	0.779823	107.718			327	27.358	48.994	0.558395	83.2966			327	101.237	15.7352
328	9.591	17.265	0.555517	108.544			328	12.063	14.544	0.829414	114.568			328	27.312	48.794	0.559741	83.4974			328	102.203	16.4775
329	9.746	17.32	0.562702	109.948			329	11.638	15.415	0.754979	104.286			329	27.341	49.264	0.554989	82.7886			329	99.0078	14.3287
330	9.945	17.022	0.584244	114.157			330	12.205	15.172	0.804442	111.119			330	27.244	50.035	0.544499	81.2237			330	102.167	18.2007
331	9.734	17.26	0.563963	110.195			331	11.747	14.987	0.783813	108.269			331	27.1	49.833	0.543816	81.1219			331	99.8619	16.2579
332	9.896	16.99	0.58246	113.809			332	11.505	15.103	0.761769	105.224			332	26.794	49.158	0.545059	81.3072			332	100.114	16.8428
333	9.425	16.732	0.563292	110.064			333	12.097	15.67	0.771985	106.635			333	27.13	48.829	0.555612	82.8815			333	99.8602	14.8035
334	9.649	17.011	0.567221	110.831			334	11.803	15.439	0.764493	105.601			334	27.302	48.467	0.563311	84.03			334	100.154	14.2066
335	9.602	16.887	0.568603	111.101			335	11.879	14.928	0.795753	109.919			335	26.835	48.972	0.547966	81.7409			335	100.92	16.6203
336	9.766	16.795	0.581483	113.618			336	12.373	15.089	0.820001	113.268			336	26.823	49.521	0.541649	80.7986			336	102.562	18.8481
337	9.548	17.174	0.555957	108.63			337	11.609	14.715	0.788923	108.975			337	26.717	49.537	0.539334	80.4533			337	99.3529	16.3685
338	9.752	16.674	0.584863	114.278			338	11.66	14.971	0.778839	107.582			338	26.713	49.654	0.537983	80.2517			338	100.704	18.0259
339	9.617	16.709	0.575558	112.46			339	11.746	15.074	0.779223	107.635			339	26.89	48.497	0.554467	82.7107			339	100.935	15.9664
340	9.867	16.567	0.595582	116.373			340	11.814	14.544	0.812294	112.203			340	26.658	49.89	0.534336	79.7076			340	102.761	20.0736
341	9.373	16.227	0.577618	112.863			341	11.29	14.35	0.78676	108.676			341	26.787	49.232	0.544097	81.1638			341	100.901	17.2205
342	9.459	16.388	0.577191	112.779			342	11.714	15.033	0.779219	107.635			342	26.658	48.676	0.547662	81.6956			342	100.703	16.6608
343	9.584	16.54	0.579444	113.22			343	12.024	15.066	0.798088	110.241			343	27.283	48.229	0.565697	84.3859			343	102.616	15.8574
344	9.351	16.377	0.570984	111.566			344	11.901	14.218	0.837038	115.621			344	26.448	48.673	0.543381	81.057			344	102.748	18.8943
345	9.332	16.324	0.571674	111.701			345	11.845	14.735	0.803868	111.04			345	26.547	48.219	0.550551	82.1265			345	101.622	16.8873
346	9.349	16.193	0.577348	112.81			346	11.969	14.349	0.834135	115.22			346	26.899	48.618	0.553272	82.5325			346	103.521	18.2165
347	9.355	15.764	0.593441	115.954			347	11.555	14.696	0.786268	108.608			347	26.73	48.496	0.551179	82.2203			347	102.261	17.7402
348	9.41	16.381	0.574446	112.243			348	11.792	14.781	0.797781	110.199			348	26.321	49.623	0.530419	79.1234			348	100.522	18.5596
349	9.452	16.27	0.580947	113.513			349	11.623	14.154	0.821181	113.431			349	27.294	49.187	0.554903	82.7757			349	103.24	17.7226
350	9.195	16.115	0.570586	111.489			350	11.551	14.367	0.803995	111.057			350	26.508	48.937	0.541676	80.8026			350	101.116	17.5934
351	9.247	15.937	0.580222	113.372			351	11.502	14.309	0.80383	111.034			351	26.636	48.934	0.544325	81.1978			351	101.868	17.9389
352	9.284	16.043	0.578695	113.073			352	11.875	14.961	0.79373	109.639			352	26.889	48.581	0.553488	82.5646			352	101.759	16.7113
353	9.278	15.935	0.58224	113.766			353	11.743	14.148	0.830011	114.651			353	26.514	48.998	0.541124	80.7203			353	103.046	19.3394
354	9.343	16.121	0.579555	113.241			354	11.702	14.294	0.818665	113.084			354	26.132	48.006	0.544349	81.2013			354	102.509	18.4529
355	9.18	15.597	0.588575	115.004			355	11.705	13.84	0.845737	116.823			355	26.922	48.48	0.555322	82.8382			355	104.888	19.1176
356	9.081	15.794	0.574965	112.344			356	11.166	13.958	0.799971	110.501			356	27.241	46.905	0.58077	86.6343			356	103.16	14.3413
357	9.449	15.821	0.597244	116.698			357	11.146	14.071	0.792126	109.418			357	25.839	48.64	0.531229	79.2443			357	101.786	19.8586
358	9.31	15.741	0.591449	115.565			358	11.389	14.467	0.78724	108.743			358	26.442	47.717	0.554142	82.6622			358	102.323	17.3654
359	9.506	15.716	0.604861	118.186			359	11.338	14.065	0.806114	111.35			359	26.928	48.507	0.555136	82.8105			359	104.115	18.7645
360	9.116	15.467	0.589384	115.162			360	11.845	14.159	0.83657	115.557			360	26.448	47.925	0.551862	82.3221			360	104.347	19.075
361	9.115	15.303	0.595635	116.383			361	11.584	14.204	0.815545	112.653			361	26.93	47.278	0.56961	84.9695			361	104.668	17.1614
362	9.117	15.381	0.592744	115.818			362	11.421	14.317	0.797723	110.191			362	26.79	47.36	0.565667	84.3814			362	103.463	16.7634
363	9.004	15.475	0.581842	113.688			363	11.488	13.867	0.828442	114.434			363	26.443	48.269	0.547826	81.72			363	103.281	18.6758
364	9.192	15.343	0.599101	117.06			364	11.075	13.66	0.810761	111.992			364	26.663	47.911	0.556511	83.0156			364	104.023	18.3682
365	9.3	15.211	0.6114	119.463			365	11.433	14.29	0.80007	110.515			365	26.266	47.781	0.549716	82.002			365	103.993	19.5637
366	9.121	15.384	0.592889	115.847			366	11.434	14.193	0.805608	111.28			366	26.71	48.822	0.547089	81.6101			366	102.912	18.5889
367	9.194	15.163	0.606344	118.476			367	11.087	14.556	0.761679	105.212			367	26.275	48.099	0.546269	81.4878			367	101.725	18.7389
368	8.841	15.108	0.585187	114.342			368	11.544	13.915	0.829608	114.595			368	26.984	48.353	0.558063	83.247			368	104.061	18.0261
369	9.04	14.785	0.611431	119.469			369	11.711	14.247	0.821998	113.544			369	26.719	47.6	0.561324	83.7335			369	105.582	19.1522
370	8.919	15.081	0.591406	115.557			370	11.482	14.038	0.817923	112.981			370	26.645	47.531	0.560582	83.6228			370	104.054	17.7404
371	8.893	15.101	0.588901	115.067			371	11.461	14.239	0.804902	111.182			371	26.972	47.321	0.56998	85.0247			371	103.758	16.3396
372	9.024	14.996	0.60176	117.58			372	11.188	13.899	0.80495	111.189			372	27.131	47.987	0.565382	84.3389			372	104.369	17.6387
373	9.09	14.773	0.615312	120.228			373	11.391	14.136	0.805815	111.308			373	26.272	47.926	0.548178	81.7726			373	104.436	20.1276
374	8.756	14.75	0.593627	115.991			374	11.151	13.813	0.807283	111.511			374	26.762	47.372	0.564933	84.2719			374	103.925	17.1666
375	8.978	14.968	0.599813	117.2			375	11.412	13.801	0.826897	114.221			375	26.448	47.244	0.559817	83.5087			375	104.976	18.651
376	8.858	14.481	0.611698	119.522			376	11.444	13.802	0.829155	114.533			376	26.825	47.623	0.563278	84.0251			376	106.026	19.2164
377	9.016	14.877	0.606036	118.415			377	11.189	13.962	0.801389	110.697			377	26.765	47.644	0.561771	83.8002			377	104.304	18.1716
378	8.758	14.676	0.596757	116.602			378	11.569	14.121	0.819276	113.168			378	26.761	47.553	0.562762	83.948			378	104.573	17.9439
379	8.724	14.682	0.594197	116.102			379	11.275	13.711	0.822332	113.59			379	26.6	47.929	0.554988	82.7883			379	104.16	18.5512
380	8.817	14.59	0.604318	118.08			380	10.921	13.671	0.798844	110.346			380	26.287	47.424	0.554297	82.6854			380	103.704	18.6086
381	8.743	14.434	0.605723	118.354			381	11.033	13.679	0.806565	111.412			381	27.065	46.565	0.581231	86.703			381	105.49	16.6359
382	8.65	14.465	0.597995	116.844			382	10.83	13.834	0.782854	108.137			382	26.092	47.804	0.545812	81.4196			382	102.134	18.4596
383	8.757	14.313	0.611821	119.546			383	10.918	13.821	0.789957	109.118			383	26.757	46.582	0.574406	85.6851			383	104.783	17.3417
384	8.813	14.148	0.622915	121.713			384	11.299	13.684	0.825709	114.056			384	26.109	46.63	0.559919	83.5239			384	106.431	20.2044
385	8.806	14.425	0.610468	119.281			385	11.386	13.111	0.868431	119.958			385	26.8	47.425	0.565103	84.2972			385	107.845	20.3962
386	9.035	14.19	0.636716	124.41			386	10.597	13.267	0.798749	110.332			386	26.043	48.11	0.541322	80.7498			386	105.164	22.2843
387	8.53	14.154	0.602656	117.755			387	10.865	13.067	0.831484	114.854			387	26.15	47.521	0.550283	82.0865			387	104.899	19.809
388	8.795	14.202	0.619279	121.003			388	11.354	13.47	0.84291	116.433			388	26.842	47.635	0.563493	84.0571			388	107.164	20.1414
389	8.692	14.082	0.617242	120.605			389	11.008	13.142	0.83762	115.702			389	26.74	46.869	0.570526	85.1063			389	107.138	19.2366
390	8.694	13.906	0.625198	122.16			390	11	13.927	0.789833	109.101			390	26.924	47.411	0.567885	84.7123			390	105.324	19.0071
391	8.471	13.898	0.609512	119.095			391	10.942	13.479	0.811781	112.133			391	26.299	46.641	0.56386	84.1119			391	105.113	18.5177
392	8.52	14.011	0.608094	118.817			392	10.919	13.563	0.805058	111.204			392	26.244	46.257	0.567352	84.6327			392	104.885	17.9471
393	8.709	13.944	0.62457	122.037			393	10.873	13.607	0.799074	110.377			393	26.571	46.572	0.570536	85.1077			393	105.841	18.8779
394	8.513	14.07	0.605046	118.222			394	11.363	13.12	0.866082	119.633			394	26.223	46.417	0.564944	84.2735			394	107.376	20.02
395	8.674	13.806	0.628278	122.761			395	10.95	13.442	0.814611	112.523			395	26.107	47.595	0.548524	81.8241			395	105.703	21.3038
396	8.708	14.071	0.618861	120.921			396	11.441	13.133	0.871164	120.335			396	26.119	47.491	0.549978	82.041			396	107.766	22.2804
397	8.64	13.792	0.62645	122.404			397	10.984	13.386	0.820559	113.345			397	25.995	47.447	0.547874	81.7272			397	105.826	21.3556
398	8.568	13.995	0.612219	119.623			398	11.016	13.017	0.846278	116.898			398	26.791	46.333	0.578227	86.255			398	107.592	18.5286
399	8.746	13.732	0.636906	124.447			399	11.118	13.32	0.834685	115.296			399	26.554	47.541	0.558549	83.3197			399	107.688	21.5937
400	8.526	13.662	0.624067	121.939			400	10.502	13.135	0.799543	110.442			400	26.518	46.776	0.566915	84.5675			400	105.649	19.141
401	8.553	13.52	0.632618	123.609			401	11.094	13.264	0.836399	115.533			401	26.276	46.744	0.562126	83.8531			401	107.665	21.0136
402	8.558	13.784	0.620865	121.313			402	10.297	13.635	0.755189	104.315			402	25.111	47.575	0.527819	78.7356			402	101.455	21.4323
403	8.551	13.823	0.618607	120.872			403	10.966	13.358	0.820931	113.397			403	26.572	46.622	0.569946	85.0196			403	106.429	18.9143
404	8.448	13.738	0.614937	120.155			404	10.644	13.466	0.790435	109.184			404	25.657	46.675	0.549695	81.9988			404	103.779	19.6437
405	8.545	13.594	0.628586	122.822			405	10.673	13.128	0.812995	112.3			405	26.504	47.026	0.563603	84.0735			405	106.398	20.0369
406	8.447	13.41	0.629903	123.079			406	10.406	12.959	0.802994	110.919			406	26.414	46.279	0.570756	85.1405			406	106.379	19.3723
407	8.441	13.469	0.626698	122.453			407	10.924	13.234	0.82545	114.021			407	26.133	46.587	0.56095	83.6778			407	106.717	20.3931
408	8.509	13.3	0.639774	125.008			408	10.966	13.477	0.813683	112.395			408	26.038	45.732	0.569361	84.9324			408	107.445	20.4911
409	8.52	13.467	0.632658	123.617			409	10.718	13.554	0.790763	109.229			409	26.357	46.031	0.572592	85.4145			409	106.087	19.2942
410	8.219	13.212	0.622086	121.552			410	10.649	12.61	0.844489	116.651			410	26.223	46.342	0.565858	84.4099			410	107.537	20.1783
411	8.477	13.12	0.646113	126.246			411	10.582	12.531	0.844466	116.647			411	26.191	46.141	0.56763	84.6742			411	109.189	21.7664
412	8.419	13.262	0.634821	124.04			412	10.781	13.016	0.828288	114.413			412	26.448	45.877	0.576498	85.9971			412	108.15	19.7796
413	8.444	13.158	0.641739	125.392			413	10.759	12.821	0.83917	115.916			413	26.195	46.007	0.56937	84.9337			413	108.747	21.1602
414	8.158	13.244	0.615977	120.358			414	11.02	13.098	0.84135	116.217			414	25.908	45.968	0.563609	84.0745			414	106.883	19.8611
415	8.246	13.013	0.633674	123.816			415	11.161	13.186	0.846428	116.918			415	26.02	46.728	0.55684	83.0646			415	107.933	21.811
416	8.196	13.167	0.622465	121.626			416	10.149	13.101	0.774674	107.007			416	26.395	46.422	0.568588	84.8171			416	104.483	18.5336
417	8.293	12.856	0.645068	126.042			417	11.089	13.121	0.845134	116.74			417	26.175	46.704	0.560445	83.6023			417	108.795	22.3075
418	8.315	12.918	0.643675	125.77			418	10.349	13.253	0.78088	107.864			418	26.743	46.706	0.572582	85.4129			418	106.349	20.2212
419	8.145	13.131	0.620288	121.2			419	10.817	13.192	0.819967	113.263			419	26.17	45.776	0.571697	85.2809			419	106.581	18.8689
420	8.051	12.867	0.625709	122.259			420	10.521	13.234	0.794998	109.814			420	26.009	46.301	0.561737	83.7952			420	105.29	19.6273
421	8.347	12.812	0.651499	127.299			421	10.669	12.763	0.835932	115.469			421	26.967	46.146	0.584384	87.1735			421	109.98	20.6179
422	8.168	12.778	0.639224	124.9			422	10.591	12.669	0.835978	115.475			422	26.386	44.836	0.5885	87.7875			422	109.387	19.2907
423	8.188	13.061	0.626905	122.493			423	10.337	13.037	0.792897	109.524			423	26.09	45.837	0.569191	84.907			423	105.641	19.0914
424	8.213	12.902	0.636568	124.381			424	10.56	12.576	0.839695	115.988			424	26.311	45.526	0.577933	86.2112			424	108.86	20.0585
425	8.221	12.585	0.653238	127.638			425	10.553	13.018	0.810647	111.976			425	25.577	46.832	0.546144	81.4691			425	107.028	23.479
426	8.059	12.657	0.636723	124.411			426	10.397	12.764	0.814557	112.516			426	25.689	46.83	0.548559	81.8293			426	106.252	21.9712
427	8.162	12.76	0.639655	124.984			427	10.891	12.773	0.852658	117.779			427	26.168	46.273	0.565513	84.3585			427	109.041	21.6769
428	8.214	12.529	0.655599	128.1			428	10.556	12.567	0.839978	116.027			428	25.512	45.665	0.558677	83.3387			428	109.155	23.1583
429	8.126	12.834	0.633162	123.716			429	10.714	12.336	0.868515	119.969			429	25.974	45.363	0.572581	85.4128			429	109.699	21.116
430	8.068	12.256	0.65829	128.626			430	10.297	12.81	0.803825	111.034			430	26.311	45.487	0.578429	86.2851			430	108.648	21.2708
431	8.005	12.584	0.636125	124.295			431	10.173	12.09	0.841439	116.229			431	26.326	45.791	0.574916	85.7611			431	108.762	20.3232
432	7.982	12.515	0.637795	124.621			432	10.696	12.707	0.841741	116.271			432	25.764	46.157	0.558182	83.2648			432	108.052	21.8687
433	8.16	12.541	0.650666	127.136			433	10.379	12.812	0.8101	111.9			433	26.415	45.668	0.578414	86.2828			433	108.44	20.6452
434	7.873	12.66	0.62188	121.511			434	10.619	13.086	0.811478	112.091			434	26.925	45.467	0.592188	88.3375			434	107.313	17.0951
435	7.872	12.325	0.638702	124.798			435	10.233	12.446	0.822192	113.571			435	26.185	45.177	0.579609	86.4611			435	108.277	19.7092
436	8.062	12.321	0.65433	127.852			436	10.434	12.717	0.820477	113.334			436	26.218	45.624	0.574654	85.7219			436	108.969	21.4014
437	7.969	12.583	0.633315	123.746			437	10.045	12.672	0.792693	109.496			437	26.056	45.757	0.569443	84.9446			437	106.062	19.627
438	7.916	12.206	0.648534	126.719			438	10.732	13.072	0.820991	113.405			438	26.335	45.829	0.574636	85.7193			438	108.614	20.9155
439	8.027	12.507	0.641801	125.404			439	10.974	12.969	0.846172	116.883			439	26.402	45.494	0.58034	86.5702			439	109.619	20.4104
440	7.824	12.124	0.645332	126.094			440	10.205	12.653	0.806528	111.407			440	26.244	45.502	0.576766	86.037			440	107.846	20.2643
441	8.126	12.133	0.669744	130.864			441	10.17	12.609	0.806567	111.412			441	25.821	46.327	0.557364	83.1428			441	108.473	23.9958
442	8.013	12.351	0.648773	126.766			442	10.137	12.302	0.824012	113.822			442	26.166	46.328	0.564799	84.2519			442	108.28	21.7922
443	7.973	12.051	0.661605	129.273			443	10.448	13.436	0.777612	107.413			443	26.029	45.205	0.575799	85.8928			443	107.526	21.6904
444	7.924	12.161	0.651591	127.317			444	10.5	12.365	0.849171	117.297			444	26.467	45.404	0.582922	86.9554			444	110.523	21.0161
445	7.818	11.918	0.655983	128.175			445	9.987	12.444	0.802555	110.858			445	25.84	46.544	0.555174	82.8161			445	107.283	22.8897
446	7.864	11.867	0.662678	129.483			446	10.323	12.68	0.814117	112.455			446	25.688	45.482	0.564795	84.2513			446	108.73	22.8448
447	7.875	12.036	0.654287	127.843			447	10.486	12.452	0.842114	116.322			447	25.775	45.792	0.562871	83.9643			447	109.377	22.7492
448	7.955	11.756	0.676676	132.218			448	10.141	12.388	0.818615	113.077			448	25.458	45.603	0.558253	83.2754			448	109.523	24.664
449	7.94	11.912	0.666555	130.24			449	9.871	12.417	0.794959	109.809			449	26.122	45.891	0.569218	84.9111			449	108.32	22.7013
450	7.75	12.155	0.637598	124.582			450	9.829	12.573	0.781755	107.985			450	26.073	44.743	0.582728	86.9264			450	106.498	18.872
451	7.942	12.095	0.656635	128.302			451	10.467	12.307	0.850492	117.48			451	25.892	44.627	0.580187	86.5473			451	110.776	21.6695
452	7.899	11.746	0.672484	131.399			452	9.931	11.902	0.834398	115.257			452	25.03	45.639	0.548434	81.8108			452	109.489	25.2923
453	7.951	11.753	0.676508	132.185			453	9.617	12.491	0.769914	106.349			453	25.419	45.268	0.561522	83.7631			453	107.433	24.2292
454	7.76	11.57	0.6707	131.05			454	9.795	11.913	0.822211	113.573			454	26.38	44.436	0.593663	88.5576			454	111.06	21.3576
455	7.65	11.788	0.648965	126.804			455	9.674	12.301	0.78644	108.632			455	26.174	44.889	0.583083	86.9793			455	107.472	19.9374
456	7.724	11.737	0.65809	128.586			456	10.343	11.698	0.884168	122.132			456	25.562	45.1	0.566785	84.5481			456	111.755	23.7822
457	7.534	11.857	0.635405	124.154			457	10.086	11.84	0.851858	117.669			457	25.752	45.287	0.56864	84.8249			457	108.882	21.0853
458	7.743	11.551	0.670332	130.978			458	10.164	12.517	0.812016	112.165			458	25.374	45.254	0.560702	83.6407			458	108.928	23.8343
459	7.848	11.589	0.677194	132.319			459	10.22	12.412	0.823397	113.737			459	26.004	45.433	0.572359	85.3797			459	110.479	23.6388
460	7.596	11.712	0.648566	126.725			460	10.363	12.43	0.833709	115.162			460	26.362	44.287	0.595254	88.7949			460	110.227	19.4407
461	7.754	11.514	0.673441	131.586			461	10.479	12.147	0.862682	119.164			461	25.426	45.82	0.554911	82.7768			461	111.175	25.3661
462	7.635	11.474	0.665417	130.018			462	9.94	12.211	0.81402	112.442			462	26.093	45.917	0.568264	84.7689			462	109.076	22.8116
463	7.715	11.344	0.680095	132.886			463	9.73	12.249	0.794351	109.725			463	25.685	44.554	0.576491	85.9961			463	109.536	23.4456
464	7.749	11.364	0.68189	133.237			464	10.103	12.05	0.838423	115.813			464	25.328	44.511	0.569028	84.8827			464	111.311	24.4894
465	7.599	11.316	0.671527	131.212			465	10.349	12.365	0.836959	115.61			465	25.962	44.241	0.586831	87.5385			465	111.454	22.1315
466	7.533	11.576	0.650743	127.151			466	10	12.082	0.827678	114.328			466	24.998	45.192	0.553151	82.5144			466	107.998	22.9818
467	7.656	11.177	0.684978	133.84			467	9.655	11.981	0.805859	111.315			467	25.258	45.267	0.557978	83.2344			467	109.463	25.3536
468	7.448	11.076	0.672445	131.391			468	9.999	12.16	0.822286	113.584			468	24.825	45.121	0.550187	82.0723			468	109.016	24.9748
469	7.467	11.301	0.660738	129.104			469	10.064	11.91	0.845004	116.722			469	25.207	44.487	0.566615	84.5228			469	110.116	23.0129
470	7.568	11.209	0.675172	131.924			470	10.041	12.525	0.801677	110.737			470	25.929	45.149	0.574298	85.6689			470	109.443	23.1547
471	7.763	11.243	0.690474	134.914			471	9.807	11.595	0.845796	116.831			471	25.482	45.642	0.558302	83.2827			471	111.676	26.1989
472	7.381	11.092	0.665435	130.022			472	9.846	12.072	0.815606	112.661			472	25.701	44.311	0.580014	86.5215			472	109.735	21.8971
473	7.551	11.069	0.682175	133.293			473	9.861	12.007	0.821271	113.443			473	26.005	44.256	0.587604	87.6538			473	111.463	22.8838
474	7.517	10.948	0.686609	134.159			474	9.838	11.863	0.829301	114.553			474	25.545	44.806	0.570125	85.0463			474	111.253	24.7221
475	7.584	11.104	0.682997	133.453			475	9.826	12.317	0.797759	110.196			475	25.657	44.696	0.574033	85.6294			475	109.759	23.9148
476	7.497	11.048	0.678584	132.591			476	9.669	11.697	0.826622	114.183			476	24.907	45.508	0.54731	81.6431			476	109.472	25.7985
477	7.648	10.844	0.705275	137.806			477	10.176	11.865	0.857649	118.468			477	25.435	44.065	0.577215	86.1041			477	114.126	26.1231
478	7.429	11.094	0.669641	130.843			478	9.871	11.872	0.831452	114.85			478	25.668	44.918	0.571441	85.2427			478	110.312	23.1366
479	7.563	10.759	0.702946	137.351			479	9.523	12.08	0.788328	108.893			479	25.311	44.616	0.567308	84.6261			479	110.29	26.3902
480	7.402	10.885	0.680018	132.871			480	9.61	11.76	0.817177	112.878			480	24.996	44.931	0.55632	82.987			480	109.579	25.1052
481	7.47	10.857	0.688035	134.438			481	9.797	11.824	0.828569	114.452			481	25.702	43.559	0.59005	88.0187			481	112.303	23.2839
482	7.438	10.661	0.697683	136.323			482	9.82	11.661	0.842123	116.324			482	25.292	44.528	0.568002	84.7297			482	112.459	26.0127
483	7.495	10.983	0.682418	133.34			483	9.321	11.526	0.808693	111.706			483	25.375	45.114	0.562464	83.9036			483	109.65	24.7823
484	7.152	10.852	0.659049	128.774			484	9.632	11.971	0.804611	111.142			484	25.426	43.402	0.585826	87.3885			484	109.102	20.768
485	7.419	10.71	0.692717	135.352			485	9.51	11.603	0.819616	113.215			485	25.359	43.666	0.580749	86.6312			485	111.733	24.3943
486	7.36	10.754	0.684397	133.727			486	9.965	11.829	0.842421	116.365			486	25.821	43.562	0.592741	88.4201			486	112.837	22.8583
487	7.248	10.651	0.680499	132.965			487	9.081	11.399	0.796649	110.042			487	25.478	43.891	0.580483	86.5916			487	109.866	23.1873
488	7.337	10.586	0.693085	135.424			488	9.614	11.306	0.850345	117.459			488	25.785	44.012	0.585863	87.394			488	113.426	24.2678
489	7.38	10.502	0.702723	137.308			489	9.601	11.813	0.812749	112.266			489	25.715	43.96	0.584964	87.2599			489	112.278	25.0238
490	7.261	10.836	0.670081	130.929			490	9.103	11.379	0.799982	110.503			490	26.049	44.356	0.587271	87.6041			490	109.679	21.6744
491	7.233	10.778	0.671089	131.126			491	9.324	11.675	0.79863	110.316			491	25.291	43.832	0.576999	86.0717			491	109.171	22.5491
492	7.187	10.544	0.68162	133.184			492	9.652	11.54	0.836395	115.533			492	25.664	43.594	0.588705	87.818			492	112.178	22.8683
493	7.175	10.564	0.679193	132.71			493	9.695	11.221	0.864005	119.346			493	26.006	44.228	0.587999	87.7126			493	113.256	23.1086
494	7.439	10.482	0.709693	138.669			494	9.359	11.786	0.794078	109.687			494	24.76	44.474	0.55673	83.0482			494	110.468	27.8188
495	7.288	10.407	0.700298	136.834			495	9.502	11.335	0.838288	115.794			495	25.22	44.111	0.571739	85.2872			495	112.638	25.9177
496	7.208	10.529	0.684585	133.763			496	9.626	11.179	0.861079	118.942			496	25.36	43.995	0.576429	85.9868			496	112.897	24.4552
497	7.261	10.368	0.700328	136.839			497	9.767	11.583	0.843219	116.475			497	25.771	43.596	0.591132	88.1801			497	113.832	24.4372
498	7.304	10.579	0.690424	134.904			498	9.135	11.838	0.771668	106.592			498	25.288	43.394	0.582753	86.9302			498	109.475	24.1168
499	7.288	10.228	0.712554	139.228			499	9.399	11.307	0.831255	114.823			499	25.755	44.666	0.576613	86.0142			499	113.355	26.6374
500	7.281	10.113	0.719964	140.676			500	9.332	11.625	0.802753	110.885			500	24.967	43.39	0.575409	85.8346			500	112.465	27.455
501	7.244	10.349	0.699971	136.77			501	9.503	11.195	0.848861	117.255			501	25.07	43.611	0.574855	85.752			501	113.259	25.7425
502	7.208	10.114	0.712675	139.252			502	9.283	11.66	0.796141	109.972			502	24.616	43.289	0.568643	84.8254			502	111.35	27.2395
503	7.148	10.454	0.683757	133.602			503	9.199	11.668	0.788396	108.902			503	24.679	43.633	0.565604	84.372			503	108.959	24.6149
504	7.403	10.102	0.732825	143.189			504	9.417	11.235	0.838184	115.78			504	25.256	43.645	0.578669	86.3209			504	115.097	28.4403
505	7.218	10.229	0.705641	137.878			505	9.282	11.066	0.838785	115.863			505	25.124	43.081	0.583181	86.9939			505	113.578	25.5187
506	7.034	10.136	0.693962	135.596			506	9.34	11.009	0.848397	117.19			506	25.646	43.664	0.587349	87.6157			506	113.467	24.2057
507	7.187	10.183	0.705784	137.906			507	9.086	11.325	0.802296	110.822			507	24.367	43.422	0.561167	83.7101			507	110.813	27.0977
508	7.014	10.301	0.680905	133.044			508	9.218	11.022	0.836327	115.523			508	24.765	43.368	0.571043	85.1834			508	111.25	24.2149
509	7.196	10.043	0.716519	140.003			509	9.419	11.004	0.855961	118.235			509	25.033	43.5	0.575471	85.8439			509	114.694	27.2527
510	7.212	10.376	0.695066	135.811			510	9.539	10.921	0.873455	120.652			510	25.351	43.471	0.58317	86.9924			510	114.485	24.9868
511	7.068	10.105	0.699456	136.669			511	9.036	11.151	0.810331	111.932			511	25.322	43.526	0.581767	86.7831			511	111.795	24.9433
512	7.155	10.286	0.695606	135.917			512	9.419	11.539	0.816275	112.753			512	25.203	44.066	0.571938	85.3168			512	111.329	25.3301
513	6.927	10.096	0.686113	134.062			513	9.535	11.348	0.840236	116.063			513	25.186	43.853	0.574328	85.6733			513	111.933	24.4573
514	7.022	10.249	0.68514	133.872			514	9.447	11.268	0.838392	115.808			514	25.682	43.484	0.590608	88.1019			514	112.594	23.0537
515	7.006	10.029	0.698574	136.497			515	9.198	11.49	0.800522	110.577			515	24.674	43.353	0.569142	84.8997			515	110.658	25.7986
516	6.886	9.909	0.694924	135.784			516	9.295	11.468	0.810516	111.958			516	24.438	43.168	0.566114	84.448			516	110.73	25.6898
517	6.976	9.702	0.719027	140.493			517	9.472	11.148	0.849659	117.365			517	25.598	43.373	0.590183	88.0384			517	115.299	26.2883
518	6.759	9.902	0.682589	133.373			518	9.186	11.031	0.832744	115.028			518	25.096	43.381	0.578502	86.296			518	111.566	23.7289
519	6.887	9.828	0.700753	136.923			519	9.446	10.941	0.863358	119.257			519	25.341	43.048	0.588668	87.8125			519	114.664	24.8751
520	7.024	9.617	0.730373	142.71			520	8.933	11.446	0.780447	107.804			520	25.157	43.263	0.58149	86.7417			520	112.419	28.2681
521	6.757	9.71	0.695881	135.97			521	9.289	11.461	0.810488	111.954			521	24.892	42.52	0.585419	87.3278			521	111.751	24.322
522	7.05	10.034	0.702611	137.286			522	9.555	11.275	0.84745	117.06			522	25.034	43.312	0.577992	86.22			522	113.522	25.716
523	7.016	9.622	0.729162	142.474			523	9.127	11.34	0.80485	111.175			523	24.968	43.084	0.579519	86.4477			523	113.365	28.077
524	6.943	9.612	0.722326	141.138			524	9.426	10.993	0.857455	118.442			524	24.989	43.359	0.576328	85.9717			524	115.184	27.727
525	6.904	9.597	0.719391	140.564			525	9.118	11.254	0.810201	111.914			525	24.532	43.953	0.558142	83.2588			525	111.912	28.6528
526	6.774	9.479	0.714632	139.634			526	9.247	11	0.840636	116.118			526	24.746	43.165	0.573289	85.5183			526	113.757	27.1352
527	6.918	9.684	0.714374	139.584			527	8.927	10.68	0.835861	115.459			527	24.665	42.969	0.574018	85.6272			527	113.557	27.0287
528	6.919	9.593	0.721255	140.928			528	9.32	11.212	0.831252	114.822			528	25.451	42.844	0.594039	88.6137			528	114.788	26.1574
529	6.905	9.58	0.720772	140.834			529	9.036	11.159	0.80975	111.852			529	24.813	43.352	0.572361	85.38			529	112.689	27.7366
530	6.798	9.237	0.735953	143.8			530	9.257	10.859	0.852473	117.753			530	24.318	43.119	0.563974	84.1289			530	115.228	29.9159
531	6.816	9.47	0.719747	140.634			531	9.01	10.694	0.842529	116.38			531	25.043	43.581	0.574631	85.7186			531	114.244	27.5198
532	6.976	9.617	0.725382	141.735			532	8.945	11.407	0.784168	108.318			532	24.642	42.13	0.584904	87.251			532	112.435	27.4742
533	6.844	9.604	0.71262	139.241			533	9.087	11.132	0.816295	112.756			533	24.781	43.021	0.576021	85.9259			533	112.641	26.6578
534	6.742	9.532	0.707302	138.202			534	9.011	10.859	0.829819	114.624			534	24.999	43.023	0.581061	86.6778			534	113.168	25.793
535	6.696	9.397	0.712568	139.231			535	9.126	10.75	0.84893	117.264			535	25.762	43.228	0.595956	88.8997			535	115.132	25.2334
536	6.854	9.345	0.73344	143.309			536	9.274	10.619	0.87334	120.636			536	25.613	43.439	0.589631	87.9562			536	117.3	27.8269
537	6.71	9.137	0.734377	143.492			537	8.932	10.413	0.857774	118.486			537	24.645	43.418	0.567622	84.673			537	115.55	29.5194
538	6.859	9.356	0.733112	143.245			538	9.272	11.212	0.826971	114.231			538	25.428	43.17	0.58902	87.865			538	115.114	27.7007
539	6.753	9.389	0.719246	140.536			539	9.184	11.128	0.825306	114.001			539	24.708	43.52	0.567739	84.6905			539	113.076	27.9342
540	6.808	9.469	0.718978	140.484			540	8.838	10.788	0.819244	113.163			540	24.714	42.361	0.583414	87.0287			540	113.559	26.7296
541	6.679	9.331	0.715786	139.86			541	8.979	10.952	0.81985	113.247			541	24.761	43.478	0.569506	84.9541			541	112.687	27.4572
542	6.659	9.085	0.732966	143.217			542	8.945	10.782	0.829623	114.597			542	24.909	42.408	0.587366	87.6182			542	115.144	27.8033
543	6.607	9.198	0.718308	140.353			543	8.957	10.998	0.814421	112.497			543	25.385	43.478	0.583859	87.095			543	113.315	26.6383
544	6.502	9.234	0.704137	137.584			544	9.138	10.707	0.85346	117.89			544	24.65	43.698	0.564099	84.1475			544	113.207	27.0241
545	6.627	8.983	0.737727	144.147			545	9.074	10.563	0.859036	118.66			545	25.084	42.095	0.59589	88.8898			545	117.232	27.6562
546	6.738	9.315	0.723349	141.338			546	8.946	10.626	0.841897	116.293			546	25.037	42.413	0.590314	88.0581			546	115.229	26.6557
547	6.675	9.172	0.727758	142.199			547	8.849	11.054	0.800525	110.578			547	24.707	43.487	0.568147	84.7513			547	112.509	28.7726
548	6.622	9.187	0.720801	140.84			548	8.545	10.907	0.783442	108.218			548	25.063	43.171	0.580552	86.6018			548	111.887	27.3045
549	6.549	8.794	0.744712	145.512			549	8.699	10.973	0.792764	109.506			549	24.671	42.706	0.577694	86.1755			549	113.731	29.893
550	6.799	9.171	0.741359	144.857			550	8.839	10.906	0.810471	111.952			550	24.97	42.956	0.581292	86.7123			550	114.507	29.1563
551	6.694	9.231	0.725165	141.693			551	8.891	10.924	0.813896	112.425			551	24.105	43.07	0.55967	83.4868			551	112.535	29.103
552	6.5	9.017	0.720861	140.851			552	9.202	10.792	0.852669	117.78			552	24.046	42.837	0.561337	83.7355			552	114.122	28.7331
553	6.671	9.03	0.73876	144.349			553	9.1	10.881	0.83632	115.522			553	24.535	42.461	0.577824	86.1949			553	115.355	29.0773
554	6.646	9.038	0.73534	143.681			554	8.838	10.823	0.816594	112.797			554	24.663	41.899	0.58863	87.8068			554	114.762	27.9886
555	6.638	9.302	0.71361	139.435			555	8.621	10.685	0.806832	111.449			555	24.997	43.303	0.577258	86.1104			555	112.331	26.6731
556	6.783	9.069	0.747933	146.141			556	8.95	10.825	0.82679	114.206			556	24.68	42.589	0.579492	86.4437			556	115.597	29.873
557	6.474	8.944	0.723837	141.433			557	8.977	11.245	0.79831	110.272			557	24.293	42.483	0.571829	85.3005			557	112.335	28.1231
558	6.726	8.665	0.776226	151.669			558	8.812	10.652	0.827262	114.271			558	23.86	43.052	0.554214	82.6729			558	116.204	34.5389
559	6.45	8.938	0.721638	141.003			559	8.619	10.513	0.819842	113.246			559	24.375	42.17	0.578018	86.2237			559	113.491	27.3906
560	6.399	8.867	0.721665	141.009			560	8.947	10.503	0.851852	117.668			560	24.432	42.72	0.57191	85.3127			560	114.663	27.9692
561	6.703	8.843	0.758001	148.108			561	8.568	10.7	0.800748	110.609			561	24.702	41.745	0.591736	88.2701			561	115.662	30.2376
562	6.464	8.589	0.752591	147.051			562	8.855	10.794	0.820363	113.318			562	24.206	41.265	0.586599	87.5038			562	115.958	29.8613
563	6.553	8.662	0.756523	147.82			563	9.119	10.713	0.851209	117.579			563	25.021	42.461	0.58927	87.9023			563	117.767	29.9591
564	6.479	8.833	0.733499	143.321			564	8.903	10.793	0.824887	113.943			564	24.489	42.208	0.580198	86.549			564	114.604	28.3918
565	6.412	8.709	0.73625	143.858			565	8.717	10.725	0.812774	112.27			565	24.734	42.145	0.586879	87.5456			565	114.558	28.2261
566	6.583	8.742	0.753031	147.137			566	8.594	10.875	0.790253	109.159			566	24.323	41.75	0.582587	86.9053			566	114.401	30.4562
567	6.45	8.758	0.73647	143.901			567	8.829	10.504	0.840537	116.105			567	24.387	41.098	0.593387	88.5163			567	116.174	27.6925
568	6.466	8.582	0.753437	147.217			568	8.619	10.588	0.814035	112.444			568	25.245	41.601	0.606836	90.5227			568	116.728	28.5888
569	6.522	8.523	0.765224	149.52			569	8.468	10.27	0.824537	113.895			569	24.285	41.71	0.582234	86.8528			569	116.756	31.4312
570	6.377	8.399	0.759257	148.354			570	8.639	10.523	0.820964	113.401			570	23.996	42.015	0.571129	85.1962			570	115.65	31.6388
571	6.357	8.682	0.732205	143.068			571	8.929	10.77	0.829062	114.52			571	24.188	41.807	0.578563	86.3052			571	114.631	28.3816
572	6.293	8.783	0.716498	139.999			572	8.754	10.418	0.840276	116.069			572	24.063	42.265	0.569336	84.9287			572	113.665	27.6137
573	6.403	8.707	0.735385	143.689			573	8.676	10.731	0.808499	111.679			573	24.813	41.345	0.600145	89.5245			573	114.964	27.2315
574	6.366	8.497	0.749206	146.39			574	8.724	10.438	0.835792	115.449			574	24.903	41.188	0.604618	90.1917			574	117.344	28.1469
575	6.276	8.371	0.749731	146.493			575	8.799	10.206	0.86214	119.089			575	24.452	42.054	0.581443	86.7347			575	117.439	29.9131
576	6.331	8.683	0.729126	142.466			576	8.494	10.408	0.816103	112.73			576	23.815	41.193	0.578132	86.2408			576	113.812	28.1284
577	6.316	8.404	0.751547	146.847			577	8.63	10.035	0.85999	118.792			577	24.95	41.828	0.59649	88.9794			577	118.206	28.9384
578	6.299	8.527	0.738712	144.34			578	9.142	10.092	0.905866	125.129			578	24.162	42.069	0.574342	85.6755			578	118.381	29.9084
579	6.521	8.418	0.77465	151.361			579	8.407	10.525	0.798765	110.335			579	24.297	42.124	0.576797	86.0417			579	115.913	33.0152
580	6.329	8.555	0.739801	144.552			580	8.552	10.588	0.807707	111.57			580	24.182	42.231	0.572613	85.4175			580	113.847	29.6331
581	6.54	8.46	0.77305	151.049			581	8.173	10.092	0.809849	111.866			581	23.614	41.296	0.571823	85.2997			581	116.071	33.0757
582	6.297	8.54	0.737354	144.074			582	8.496	10.329	0.822538	113.619			582	24.415	41.684	0.585716	87.3722			582	115.022	28.377
583	6.243	8.278	0.754168	147.359			583	8.522	9.907	0.8602	118.821			583	24.16	41.585	0.580979	86.6655			583	117.615	30.3649
584	6.158	8.344	0.738015	144.203			584	8.421	10.15	0.829655	114.602			584	24.163	41.509	0.582115	86.8349			584	115.213	28.6891
585	6.353	8.246	0.770434	150.538			585	8.597	9.93	0.86576	119.589			585	24.12	40.947	0.589054	87.8701			585	119.332	31.3346
586	6.329	8.385	0.7548	147.483			586	8.759	10.163	0.861852	119.049			586	23.973	41.134	0.582803	86.9375			586	117.823	30.2913
587	6.338	8.175	0.775291	151.487			587	8.507	9.907	0.858686	118.612			587	24.551	40.651	0.603946	90.0915			587	120.063	30.7233
588	6.322	8.298	0.76187	148.864			588	8.764	10.787	0.812459	112.226			588	24.297	40.665	0.597492	89.1287			588	116.74	30.1226
589	6.349	8.629	0.735775	143.766			589	8.705	10.137	0.858735	118.618			589	24.236	41.591	0.582722	86.9255			589	116.437	28.4828
590	6.132	8.159	0.751563	146.85			590	8.641	10.13	0.853011	117.828			590	23.852	40.627	0.587097	87.5782			590	117.419	29.6382
591	6.226	8.132	0.765617	149.597			591	8.31	9.883	0.840838	116.146			591	24.312	41.385	0.587459	87.6322			591	117.792	31.015
592	6.225	8.337	0.746671	145.895			592	8.672	9.985	0.868503	119.968			592	23.844	41.996	0.567768	84.6948			592	116.852	30.7186
593	6.311	8.23	0.766829	149.833			593	8.25	10.205	0.808427	111.669			593	24.301	40.744	0.596431	88.9706			593	116.824	30.7571
594	5.96	8.138	0.732367	143.1			594	8.649	10.456	0.827181	114.26			594	23.762	40.918	0.580722	86.6272			594	114.662	28.2384

## Sheet: Cx26 p. Gly45Arg-EGFP    
Transfection:	Cx26 p. Gly45Arg-EGFP						Transfection:	Cx26 p. Gly45Arg-EGFP						Transfection:	Cx26 p. Gly45Arg-EGFP						Transfection:	Cx26 p. Gly45Arg-EGFP			Transfection:	Cx26 p. Gly45Arg-EGFP							Transfection:	Cx26 p. Gly45Arg-EGFP
Assay:	FRAP						Assay:	FRAP						Assay:	FRAP						Assay:	FRAP			Assay:	IP3							Assay:	IP3
n:	1						n:	2						n:	3						n:	mean	standard deviation		Cell ID:	Cell 1							Cell ID:	Cell 2
Time before and after irradiation [s]	fb (Calcein violet intensity, cell 1 bleached) []	fu (Calcein violet intensity, reference cell unbleached) []	fb/fu	rel. fb/fu normalized to average before irradiation [%]	fb/fu average before irradiation []		Time before and after irradiation [s]	fb (Calcein violet intensity, cell 1 bleached) []	fu (Calcein violet intensity, reference cell unbleached) []	fb/fu	rel. fb/fu normalized to average before irradiation [%]	fb/fu average before irradiation []		Time before and after irradiation [s]	fb (Calcein violet intensity, cell 1 bleached) []	fu (Calcein violet intensity, reference cell unbleached) []	fb/fu	rel. fb/fu normalized to average before irradiation [%]	fb/fu average before irradiation []		Time before and after irradiation [s]	rel. fb/fu normalized to average before irradiation [%]	rel. fb/fu normalized to average before irradiation [%]		n	1	2	3	4				n	1	2	3	4
-5	64.801	83.896	0.772397	100.122	0.771455		-5	60.366	60.337	1.00048	99.8009	1.00248		-5	108.017	113.763	0.949491	99.8418	0.950996		-5	99.9216	0.174842		Time before and after irradiation [s]	Rhod2 Intensity []	Rhod2 Intensity []	Rhod2 Intensity []	Rhod2 Intensity []				Time before and after irradiation [s]	Rhod2 Intensity []	Rhod2 Intensity []	Rhod2 Intensity []	Rhod2 Intensity []
-4	65.588	83.269	0.787664	102.101			-4	60.085	59.963	1.00203	99.9559			-4	108.342	112.988	0.958881	100.829			-4	100.962	1.07878		-5	89.171	74.93	140.59	76.013				-5	91.391	50.106	118.358	65.441
-3	64.346	82.799	0.777135	100.736			-3	60.003	60.011	0.999867	99.7396			-3	106.964	113.567	0.941858	99.0392			-3	99.8383	0.852862		-4	90.689	73.742	138.543	78.083				-4	90.866	49.182	119.618	65.211
-2	64.148	83.723	0.766193	99.318			-2	59.88	59.488	1.00659	100.41			-2	108.134	112.302	0.962886	101.25			-2	100.326	0.968897		-3	90.122	73.522	141.847	77.248				-3	91.637	49.377	119.214	64.678
-1	63.156	83.774	0.753885	97.7226			-1	59.966	59.762	1.00341	100.093			-1	106.487	113.06	0.941863	99.0396			-1	98.9519	1.18787		-2	89.691	73.693	140.427	78.21				-2	91.402	49.351	119.319	64.496
0	23.287	80.754	0.28837	37.38			0	13.31	58.46	0.227677	22.7114			0	26.866	110.756	0.242569	25.5069			0	28.5328	7.78835		-1	89.715	74.161	139.192	74.973				-1	92.089	49.646	119.304	65.331
1	24.472	81.144	0.301587	39.0933			1	13.341	57.796	0.230829	23.0259			1	26.597	110.298	0.241138	25.3563			1	29.1585	8.68234		0	159.158	137.735	225.841	155.101				0	92.823	51.275	122.073	70.372
2	24.178	81.082	0.298192	38.6532			2	13.719	57.876	0.237041	23.6456			2	28.047	110.796	0.253141	26.6185			2	29.6391	7.94671		1	179.105	139.541	224.077	165.317				1	92.926	51.689	122.729	76.287
3	26.738	80.442	0.332389	43.0859			3	13.832	57.594	0.240164	23.957			3	28.727	109.587	0.262139	27.5647			3	31.5359	10.164		2	193.422	141.593	225.592	173.796				2	93.907	52.795	122.994	74.673
4	24.97	80.631	0.309682	40.1426			4	13.827	57.38	0.240972	24.0377			4	28.311	109.243	0.259156	27.251			4	30.4771	8.52338		3	203.813	144.059	227.995	183.293				3	94.606	52.872	124.911	74.442
5	25.707	79.474	0.323464	41.9291			5	14.312	57.48	0.248991	24.8376			5	29.329	109.813	0.267081	28.0844			5	31.617	9.07689		4	209.302	145.847	225.013	189.809				4	93.687	53.458	125.3	72.782
6	26.049	79.541	0.327491	42.4511			6	14.233	57.614	0.247041	24.643			6	29.184	109.325	0.266947	28.0703			6	31.7215	9.44885		5	212.272	148.968	225.523	193.067				5	94.45	54.79	125.407	73.461
7	26.878	78.517	0.342321	44.3734			7	14.19	57.153	0.248281	24.7667			7	29.923	108.235	0.276463	29.0709			7	32.737	10.3046		6	215.046	149.612	225.246	195.737				6	93.845	54.631	126.339	71.663
8	26.579	79.23	0.335466	43.4849			8	14.437	57.149	0.25262	25.1996			8	30.632	108.634	0.281974	29.6504			8	32.7783	9.53549		7	216.279	151.66	221.292	196.441				7	94.524	55.913	127.747	70.495
9	27.025	79.384	0.340434	44.1288			9	14.231	56.684	0.251058	25.0438			9	30.937	108.725	0.284544	29.9206			9	33.0311	9.91542		8	216.956	152.834	219.774	198.566				8	93.483	55.1	127.072	69.59
10	27.077	78.985	0.342812	44.4371			10	14.292	56.7	0.252063	25.1441			10	30.586	107.903	0.283458	29.8065			10	33.1292	10.0665		9	217.338	154.101	215.038	198.413				9	94.04	56.084	127.744	68.307
11	27.251	80.317	0.339293	43.9809			11	14.584	56.534	0.257969	25.7331			11	30.812	108.42	0.284191	29.8835			11	33.1992	9.56508		10	217.208	155.493	209.931	198.627				10	94.292	56.426	128.642	68.814
12	27.324	79.226	0.344887	44.706			12	14.215	56.908	0.249789	24.9172			12	31.644	107.688	0.293849	30.8991			12	33.5074	10.149		11	218.21	158.164	203.295	196.508				11	93.661	57.279	127.278	68.533
13	27.467	79.649	0.344851	44.7013			13	14.513	56.342	0.257588	25.6951			13	31.998	106.956	0.29917	31.4586			13	33.9517	9.74529		12	218.344	158.201	197.127	198.346				12	94.448	57.384	128.481	68.002
14	26.885	79.43	0.338474	43.8748			14	14.657	55.97	0.261872	26.1225			14	32.074	107.05	0.299617	31.5056			14	33.8343	9.10234		13	218.073	159.008	192.648	199.886				13	93.665	58.261	128.546	73.466
15	27.401	79.512	0.344615	44.6707			15	14.692	55.817	0.263217	26.2567			15	32.077	106.764	0.300448	31.593			15	34.1735	9.47436		14	217.854	159.902	188.441	200.13				14	93.559	58.102	128.364	75.516
16	28.254	78.582	0.359548	46.6065			16	14.756	56.38	0.261724	26.1077			16	32.691	106.283	0.307584	32.3434			16	35.0192	10.5081		15	217.604	159.399	183.768	200.013				15	93.693	58.852	129.776	74.979
17	27.339	78.576	0.347931	45.1006			17	14.953	55.924	0.267381	26.672			17	32.999	106.246	0.310591	32.6595			17	34.8107	9.40074		16	218.021	161.496	179.315	199.931				16	94.85	59.414	130.539	72.995
18	27.517	79.435	0.346409	44.9033			18	14.862	55.87	0.26601	26.5353			18	33.106	106.362	0.311258	32.7297			18	34.7228	9.34481		17	218.104	161.436	175.796	199.272				17	93.73	59.874	132.105	72.763
19	28.548	79.843	0.357552	46.3477			19	14.818	56.018	0.264522	26.3869			19	33.858	106.17	0.318904	33.5337			19	35.4227	10.1136		18	218.549	163.311	174.111	198.88				18	95.148	59.828	134.436	71.215
20	28.075	78.29	0.358603	46.4839			20	14.895	55.469	0.268528	26.7865			20	33.785	105.926	0.318949	33.5384			20	35.603	10.0097		19	218.297	163.566	174.743	199.756				19	94.905	60.355	134.682	69.548
21	28.38	78.178	0.363018	47.0562			21	14.803	55.476	0.266836	26.6177			21	33.792	105.031	0.321734	33.8312			21	35.8351	10.3656		20	217.276	164.55	175.2	197.258				20	95.464	59.775	136.052	68.702
22	29.004	76.408	0.379594	49.2049			22	15.056	55.238	0.272566	27.1893			22	33.853	105.221	0.321732	33.8311			22	36.7418	11.2928		21	217.79	163.384	173.718	198.476				21	95.016	59.766	135.847	68.126
23	28.09	78.406	0.358263	46.44			23	15.014	55.461	0.270713	27.0044			23	34.218	105.373	0.324732	34.1465			23	35.8636	9.83091		22	216.941	163.767	173.598	197.649				22	93.992	59.828	136.646	66.862
24	29.378	77.698	0.378105	49.0119			24	14.833	55.363	0.267923	26.7261			24	34.409	105.174	0.327163	34.4021			24	36.7134	11.3213		23	216.372	163.503	173.73	199.506				23	94.949	59.803	137.998	67.963
25	29.859	78.57	0.380031	49.2615			25	14.798	54.72	0.270431	26.9763			25	33.962	104.316	0.325568	34.2345			25	36.8241	11.3661		24	217.483	163.187	174.635	195.048				24	95.141	59.471	139	66.436
26	29.056	77.307	0.375852	48.7199			26	14.923	54.303	0.27481	27.4131			26	34.762	104.62	0.332269	34.9391			26	37.024	10.8053		25	217.19	163.761	172.402	196.226				25	94.764	59.194	139.569	66.718
27	28.174	76.735	0.36716	47.5932			27	14.919	54.381	0.274342	27.3664			27	35.013	104.425	0.335293	35.2571			27	36.7389	10.1945		26	217.647	163.361	170.732	193.479				26	94.438	60.094	139.337	66.02
28	29.227	77.413	0.377546	48.9395			28	14.91	54.514	0.273508	27.2832			28	35.688	104.353	0.341993	35.9616			28	37.3948	10.8991		27	217.438	162.234	170.771	195.777				27	95.11	60.223	138.531	65.871
29	28.579	76.905	0.371614	48.1706			29	14.979	54.342	0.275643	27.4962			29	34.857	103.853	0.335638	35.2933			29	36.9867	10.4407		28	216.492	162.647	164.228	192.426				28	95.893	60.112	141.347	66.592
30	29.511	75.649	0.390104	50.5673			30	15.092	54.009	0.279435	27.8744			30	35.504	103.345	0.343548	36.1251			30	38.189	11.4864		29	216.415	161.902	166.124	192.835				29	94.808	59.953	142.556	65.321
31	28.524	77.018	0.370355	48.0073			31	15.093	54.017	0.279412	27.8722			31	35.352	103.157	0.342701	36.036			31	37.3052	10.1274		30	216.852	161.668	166.389	191.335				30	95.529	59.375	144.073	65.389
32	29.24	75.254	0.388551	50.366			32	15.022	53.884	0.278784	27.8095			32	34.869	103.836	0.335808	35.3112			32	37.8289	11.4871		31	215.996	161.704	164.113	194.946				31	94.548	58.385	144.653	65.022
33	29.405	76.753	0.383112	49.661			33	14.901	53.984	0.276026	27.5344			33	35.792	103.393	0.346174	36.4012			33	37.8655	11.1357		32	215.634	160.971	164.421	192.147				32	95.958	59.235	144.198	64.151
34	29.692	76.094	0.390202	50.58			34	15.368	53.49	0.287306	28.6596			34	36.173	103.064	0.350976	36.9062			34	38.7152	11.0716		33	215.616	159.146	161.892	191.391				33	95.453	58.074	145.792	65.157
35	29.948	76.482	0.391569	50.7572			35	14.842	53.338	0.278263	27.7576			35	36.127	103.523	0.348976	36.6958			35	38.4035	11.5946		34	215.951	159.301	159.982	191.55				34	95.129	58.847	146.11	64.801
36	29.516	75.163	0.392693	50.9029			36	15.075	53.146	0.283653	28.2952			36	36.327	102.164	0.355575	37.3898			36	38.8626	11.3756		35	215.298	158.323	159.759	189.62				35	95.65	57.601	147.861	64.423
37	28.95	76.281	0.379518	49.1951			37	15.202	53.196	0.285773	28.5067			37	36.478	102.724	0.355107	37.3405			37	38.3474	10.3809		36	214.661	159.487	158.51	190.619				36	94.801	56.535	147.788	66.935
38	30.904	76.432	0.404333	52.4118			38	15.117	53.076	0.284818	28.4114			38	36.499	102.116	0.357427	37.5845			38	39.4692	12.1107		37	214.291	157.186	157.401	190.449				37	95.281	57.05	149.269	67.24
39	29.203	75.956	0.384473	49.8373			39	15.074	52.67	0.286197	28.549			39	36.694	102.654	0.357453	37.5873			39	38.6579	10.6845		38	214.796	157.267	158.863	188.734				38	94.679	56.726	151.841	66.612
40	28.675	75.626	0.379169	49.1498			40	15.054	53.323	0.282317	28.162			40	36.374	102.125	0.356171	37.4525			40	38.2547	10.5169		39	214.824	156.098	157.18	188.064				39	95.097	56.678	150.065	66.461
41	29.573	76.756	0.385286	49.9428			41	15.207	52.811	0.287951	28.724			41	37.056	102.614	0.36112	37.9729			41	38.8799	10.6384		40	215.004	155.717	156.66	185.75				40	95.395	55.311	149.925	64.281
42	29.617	74.846	0.395706	51.2935			42	15.078	52.788	0.285633	28.4927			42	37.03	102.231	0.362219	38.0884			42	39.2915	11.4479		41	214.385	154.308	157.965	186.875				41	94.378	55.876	151.464	64.653
43	30.57	74.794	0.408723	52.9808			43	15.23	52.717	0.288901	28.8187			43	37.715	101.252	0.372486	39.168			43	40.3225	12.1223		42	214.178	153.311	160.38	184.449				42	94.741	55.954	153.096	63.725
44	29.859	73.882	0.404144	52.3873			44	15.191	52.368	0.290082	28.9365			44	37.603	102.141	0.368148	38.7118			44	40.0119	11.7793		43	213.539	152.323	159.246	184.282				43	96.599	54.494	152.768	63.241
45	31.675	75.024	0.422198	54.7275			45	15.381	52.255	0.294345	29.3618			45	37.602	101.618	0.370033	38.91			45	40.9998	12.8113		44	213.655	152.849	157.975	184.421				44	94.817	54.399	154.935	62.466
46	30.467	75.566	0.403184	52.2628			46	15.191	52.057	0.291815	29.1094			46	37.406	101.941	0.366938	38.5846			46	39.9856	11.6401		45	212.897	153.356	160.521	182.508				45	94.942	54.604	154.555	62.428
47	30.75	74.815	0.411014	53.2778			47	15.067	52.465	0.287182	28.6472			47	37.919	101.261	0.374468	39.3764			47	40.4338	12.3493		46	212.547	151.044	156.975	181.131				46	95.217	54.961	154.863	61.929
48	31.232	74.718	0.417998	54.1831			48	15.262	52.243	0.292135	29.1413			48	37.627	100.509	0.374364	39.3655			48	40.8966	12.5909		47	211.758	151.109	157.521	179.782				47	95.649	54.495	155.449	62.358
49	31.631	74.019	0.427336	55.3935			49	15.169	52.288	0.290105	28.9388			49	37.751	99.749	0.37846	39.7962			49	41.3762	13.298		48	210.894	150.352	154.527	182.069				48	95.398	54.413	155.162	61.863
50	31.199	74.535	0.418582	54.2588			50	15.27	52.145	0.292837	29.2114			50	37.544	100.723	0.372745	39.1952			50	40.8885	12.6092		49	211.725	149.679	153.947	180.609				49	95.454	54.723	154.89	61.653
51	30.797	74.504	0.41336	53.5819			51	15.092	51.551	0.292759	29.2035			51	37.872	100.511	0.376795	39.6211			51	40.8022	12.232		50	210.776	147.795	154.904	175.529				50	96.63	55.08	156.196	62.664
52	30.163	74.894	0.402743	52.2056			52	15.455	51.556	0.299771	29.903			52	37.895	100.527	0.376963	39.6388			52	40.5825	11.1812		51	210.397	147.535	154.064	178.987				51	96.668	54.334	156.287	62.042
53	30.398	74.207	0.409638	53.0994			53	15.558	51.773	0.300504	29.9762			53	37.854	100.322	0.377325	39.6768			53	40.9175	11.6114		52	210.176	146.402	154.582	175.107				52	97.301	54.861	157.209	61.879
54	32.063	74.707	0.429183	55.633			54	15.294	51.51	0.296913	29.618			54	38.086	100.465	0.379097	39.8632			54	41.7047	13.1049		53	210.07	145.215	156.16	172.473				53	98.124	53.777	156.49	62.304
55	30.423	74.006	0.411088	53.2874			55	15.362	51.281	0.299565	29.8825			55	37.37	99.269	0.376452	39.585			55	40.9183	11.7593		54	209.614	144.38	155.375	171.801				54	98.791	53.851	155.623	62.145
56	30.614	74	0.413703	53.6263			56	15.17	51.501	0.294557	29.383			56	37.937	99.092	0.382846	40.2574			56	41.0889	12.143
57	31.482	74.809	0.420832	54.5504			57	15.363	51.771	0.296749	29.6016			57	38.04	99.469	0.382431	40.2137			57	41.4552	12.5207		average (before irradiation) []	89.8776	74.0096	140.12	76.9054				average (before irradiation) []	91.477	49.5324	119.163	65.0314
58	31.95	72.412	0.441225	57.1939			58	15.413	51.057	0.301878	30.1132			58	38.392	99.518	0.385779	40.5658			58	42.6243	13.6572
59	32.39	73.434	0.441076	57.1746			59	15.409	51.293	0.300411	29.9669			59	38.25	99.45	0.384615	40.4434			59	42.5283	13.7231		Transfection:	Cx26 p. Gly45Arg							Transfection:	Cx26 p. Gly45Arg
60	30.824	73.604	0.418782	54.2846			60	15.411	51.293	0.30045	29.9708			60	38.183	98.708	0.386828	40.6761			60	41.6438	12.1858		Assay:	IP3							Assay:	IP3
61	30.921	73.921	0.418298	54.222			61	15.337	50.991	0.300779	30.0035			61	38.394	99.495	0.385889	40.5773			61	41.6009	12.1416		Cell ID:	Cell 1							Cell ID:	Cell 2
62	30.211	72.317	0.417758	54.152			62	15.382	50.671	0.303566	30.2816			62	38.338	98.053	0.390993	41.114			62	41.8492	11.9521		n:	1	2	3	4	mean	standard deviation		n:	1	2	3	4	mean	standard deviation
63	32.254	71.762	0.449458	58.2611			63	15.382	50.628	0.303824	30.3073			63	38.318	97.93	0.391279	41.1442			63	43.2375	14.094		Time before and after irradiation [s]	rel. Rhod2-intensity normalized to averaged values before irradiation [%]	rel. Rhod2-intensity normalized to averaged values before irradiation [%]	rel. Rhod2-intensity normalized to averaged values before irradiation [%]	rel. Rhod2-intensity normalized to averaged values before irradiation [%]	rel. Rhod2-intensity normalized to averaged values before irradiation [%]	rel. Rhod2-intensity normalized to averaged values before irradiation [%]		Time before and after irradiation [s]	rel. Rhod2-intensity normalized to averaged values before irradiation [%]	rel. Rhod2-intensity normalized to averaged values before irradiation [%]	rel. Rhod2-intensity normalized to averaged values before irradiation [%]	rel. Rhod2-intensity normalized to averaged values before irradiation [%]	rel. Rhod2-intensity normalized to averaged values before irradiation [%]	rel. Rhod2-intensity normalized to averaged values before irradiation [%]
64	31.324	71.25	0.439635	56.9878			64	15.384	50.863	0.30246	30.1712			64	39.151	98.219	0.398609	41.9149			64	43.0246	13.4427		-5	99.2138	101.244	100.336	98.8396	99.9082	1.09393		-5	99.906	101.158	99.3248	100.63	100.255	0.804794
65	31.124	73.097	0.42579	55.1932			65	15.481	50.411	0.307096	30.6337			65	39.278	97.242	0.40392	42.4734			65	42.7667	12.2824		-4	100.903	99.6384	98.8747	101.531	100.237	1.20174		-4	99.3321	99.2926	100.382	100.276	99.8207	0.588887
66	33.093	72.152	0.458657	59.4535			66	15.445	50.811	0.30397	30.3219			66	38.161	97.486	0.391451	41.1622			66	43.6459	14.7238		-3	100.272	99.3412	101.233	100.445	100.323	0.77655		-3	100.175	99.6863	100.043	99.4566	99.8402	0.328674
67	31.525	73.514	0.42883	55.5872			67	15.194	50.685	0.299773	29.9032			67	38.427	97.814	0.392858	41.3102			67	42.2669	12.8687		-2	99.7924	99.5722	100.219	101.696	100.32	0.956051		-2	99.918	99.6338	100.131	99.1767	99.7149	0.412648
68	31.461	73.942	0.425482	55.1532			68	15.609	50.083	0.311663	31.0893			68	39.24	97.333	0.403152	42.3926			68	42.8784	12.0393		-1	99.8191	100.205	99.3379	97.4873	99.2122	1.20335		-1	100.669	100.229	100.119	100.461	100.369	0.245353
69	32.374	72.569	0.446113	57.8275			69	15.371	50.071	0.306984	30.6226			69	38.546	97.312	0.396107	41.6519			69	43.3673	13.6834		0	177.083	186.104	161.177	201.678	181.511	16.9398		0	101.471	103.518	102.442	108.212	103.911	2.98688
70	31.329	71.89	0.435791	56.4895			70	15.639	50.09	0.312218	31.1447			70	38.421	97.048	0.395897	41.6297			70	43.0879	12.7352		1	199.277	188.544	159.918	214.961	190.675	23.1973		1	101.584	104.354	102.993	117.308	106.56	7.25419
71	31.848	72.522	0.439149	56.9248			71	15.423	49.937	0.308849	30.8086			71	38.98	96.52	0.403854	42.4664			71	43.4	13.0831		2	215.206	191.317	160.999	225.987	198.377	28.8238		2	102.656	106.587	103.215	114.826	106.821	5.61192
72	31.053	72.017	0.43119	55.8931			72	15.129	49.855	0.30346	30.271			72	38.473	97.108	0.396188	41.6603			72	42.6081	12.8373		3	226.767	194.649	162.714	238.336	205.617	34.0528		3	103.421	106.742	104.824	114.471	107.364	4.92939
73	32.754	71.769	0.456381	59.1585			73	15.271	49.714	0.307177	30.6418			73	39.389	96.382	0.408676	42.9735			73	44.2579	14.3017		4	232.874	197.065	160.586	246.808	209.334	38.6668		4	102.416	107.925	105.15	111.918	106.852	4.05763
74	33.371	72.319	0.461442	59.8145			74	15.375	49.391	0.311292	31.0522			74	39.536	96.709	0.408814	42.988			74	44.6182	14.4503		5	236.179	201.282	160.95	251.045	212.364	40.123		5	103.25	110.614	105.24	112.962	108.017	4.53277
75	32.536	72.006	0.451851	58.5713			75	15.546	49.438	0.314454	31.3677			75	38.93	96.826	0.402061	42.2779			75	44.0723	13.6903		6	239.265	202.152	160.752	254.517	214.172	41.8549		6	102.589	110.293	106.022	110.198	107.275	3.70511
76	31.484	70.428	0.447038	57.9474			76	15.428	49.802	0.309787	30.9021			76	38.49	95.495	0.403058	42.3827			76	43.7441	13.5739		7	240.637	204.919	157.931	255.432	214.73	43.3984		7	103.331	112.882	107.204	108.401	107.954	3.93353
77	31.986	70.496	0.453728	58.8146			77	15.841	49.333	0.321104	32.031			77	39.435	95.558	0.412681	43.3947			77	44.7467	13.4429		8	241.391	206.506	156.847	258.195	215.735	44.7736		8	102.193	111.24	106.637	107.01	106.77	3.69724
78	32.09	72.623	0.441871	57.2776			78	15.272	49.266	0.309991	30.9225			78	39.419	96.052	0.410392	43.154			78	43.7847	13.1889		9	241.816	208.218	153.467	257.996	215.374	46.1861		9	102.802	113.227	107.201	105.037	107.067	4.48239
79	32.614	71.711	0.454798	58.9532			79	15.407	49.396	0.311908	31.1137			79	38.902	95.442	0.407598	42.8602			79	44.309	13.9762		10	241.671	210.098	149.823	258.274	214.967	47.8057		10	103.077	113.917	107.955	105.817	107.692	4.60569
80	32.89	70.425	0.467022	60.5378			80	15.563	49.18	0.31645	31.5668			80	39.04	95.371	0.409349	43.0442			80	45.0496	14.5892		11	242.786	213.707	145.087	255.519	214.275	49.3332		11	102.387	115.639	106.81	105.384	107.555	5.69583
81	32.08	71.049	0.451519	58.5283			81	15.505	49.089	0.315855	31.5074			81	38.964	95.043	0.409962	43.1087			81	44.3815	13.5553		12	242.935	213.757	140.685	257.909	213.821	52.0907		12	103.248	115.851	107.82	104.568	107.872	5.65609
82	32.119	71.367	0.450054	58.3383			82	15.306	49.078	0.311871	31.11			82	39.344	94.71	0.415415	43.6822			82	44.3768	13.6274		13	242.633	214.848	137.488	259.912	213.72	54.1055		13	102.392	117.622	107.874	112.97	110.215	6.56083
83	32.067	69.938	0.458506	59.4339			83	15.419	48.478	0.318062	31.7276			83	39.821	94.614	0.420879	44.2566			83	45.1394	13.8743		14	242.39	216.056	134.486	260.229	213.29	55.5812		14	102.276	117.301	107.722	116.122	110.855	7.13473
84	32.73	70.395	0.464948	60.269			84	15.541	49.102	0.316504	31.5722			84	39.685	94.979	0.417829	43.936			84	45.2591	14.394		15	242.111	215.376	131.151	260.077	212.179	57.0554		15	102.422	118.815	108.907	115.297	111.36	7.2336
85	32.891	71.296	0.46133	59.8			85	15.393	48.734	0.315858	31.5077			85	38.677	95.38	0.405504	42.64			85	44.6492	14.2528		16	242.575	218.21	127.973	259.97	212.182	58.6941		16	103.687	119.95	109.547	112.246	111.357	6.75097
86	32.117	69.968	0.459024	59.5011			86	15.783	48.429	0.3259	32.5095			86	39.525	93.713	0.421766	44.35			86	45.4535	13.5296		17	242.668	218.128	125.461	259.113	211.343	59.6796		17	102.463	120.878	110.861	111.889	111.523	7.53175
87	33.37	69.881	0.477526	61.8994			87	15.618	48.189	0.324099	32.3298			87	38.981	94.207	0.41378	43.5102			87	45.9131	14.9305		18	243.163	220.662	124.259	258.603	211.672	60.3218		18	104.013	120.786	112.817	109.509	111.781	7.01573
88	32.992	69.691	0.473404	61.3651			88	15.348	47.965	0.319983	31.9193			88	39.154	94.054	0.416293	43.7744			88	45.6863	14.8157		19	242.883	221.006	124.71	259.742	212.085	60.3704		19	103.747	121.85	113.024	106.945	111.391	7.96317
89	32.969	70.008	0.470932	61.0446			89	15.14	48.003	0.315397	31.4618			89	39.663	93.687	0.423356	44.5172			89	45.6745	14.8254		20	241.747	222.336	125.036	256.494	211.403	59.2531		20	104.358	120.679	114.173	105.644	111.214	7.66715
90	32.475	69.809	0.465198	60.3014			90	15.482	47.768	0.324108	32.3307			90	39.286	94.011	0.417887	43.9421			90	45.5247	14.0523		21	242.318	220.761	123.978	258.078	211.284	60.1801		21	103.869	120.66	114.001	104.759	110.822	8.00032
91	31.621	70.466	0.448741	58.1682			91	15.235	48.346	0.315124	31.4346			91	39.415	93.607	0.421069	44.2766			91	44.6265	13.3702		22	241.374	221.278	123.893	257.003	210.887	59.8111		22	102.749	120.786	114.672	102.815	110.255	8.98316
92	32.51	70.95	0.45821	59.3956			92	15.62	47.908	0.326042	32.5236			92	39.528	93.12	0.424485	44.6358			92	45.5183	13.4577		23	240.741	220.921	123.987	259.417	211.267	60.2722		23	103.795	120.735	115.806	104.508	111.211	8.40134
93	31.76	69.013	0.460203	59.6539			93	15.085	47.989	0.314343	31.3566			93	40.035	93.554	0.427935	44.9986			93	45.3364	14.1517		24	241.977	220.494	124.633	253.621	210.181	58.6597		24	104.005	120.065	116.647	102.16	110.719	8.95956
94	32.409	70.928	0.456928	59.2294			94	15.547	47.386	0.328093	32.7282			94	39.324	93.575	0.42024	44.1895			94	45.3824	13.2908		25	241.651	221.27	123.039	255.152	210.278	59.8037		25	103.593	119.506	117.125	102.594	110.704	8.85133
95	32.727	69.739	0.469278	60.8303			95	15.172	47.455	0.319713	31.8923			95	38.828	92.703	0.418843	44.0426			95	45.5884	14.5308		26	242.159	220.729	121.847	251.581	209.079	59.5702		26	103.237	121.323	116.93	101.52	110.752	9.85919
96	33.649	69.432	0.484632	62.8206			96	15.242	47.318	0.322118	32.1323			96	39.023	92.393	0.422359	44.4123			96	46.455	15.4458		27	241.927	219.207	121.875	254.569	209.394	60.1526		27	103.971	121.583	116.254	101.291	110.775	9.71362
97	31.205	69.198	0.450952	58.4548			97	15.44	47.036	0.328259	32.7448			97	39.099	91.949	0.425225	44.7136			97	45.3044	12.8652		28	240.874	219.765	117.205	250.211	207.014	61.2119		28	104.827	121.359	118.617	102.4	111.801	9.57122
98	32.457	69.218	0.46891	60.7825			98	15.74	47.13	0.33397	33.3145			98	39.253	91.846	0.427378	44.9401			98	46.3457	13.7879		29	240.789	218.758	118.559	250.743	207.212	60.5945		29	103.641	121.038	119.631	100.445	111.189	10.6563
99	32.635	68.077	0.479384	62.1402			99	15.589	47.184	0.330387	32.9571			99	38.822	92.172	0.421191	44.2895			99	46.4623	14.7124		30	241.275	218.442	118.748	248.793	206.814	60.1128		30	104.43	119.871	120.905	100.55	111.439	10.4627
100	33.079	68.568	0.482426	62.5346			100	15.298	47.096	0.324826	32.4023			100	39.206	91.438	0.428771	45.0866			100	46.6745	15.1288		31	240.322	218.491	117.123	253.488	207.356	61.8624		31	103.357	117.872	121.391	99.9855	110.652	10.5586
101	32.168	68.229	0.471471	61.1145			101	15.516	47.023	0.329966	32.9151			101	39.241	91.463	0.429037	45.1145			101	46.3814	14.1423		32	239.92	217.5	117.343	249.849	206.153	60.7328		32	104.898	119.588	121.009	98.6462	111.036	11.012
102	33.525	67.939	0.493457	63.9645			102	15.737	46.587	0.337798	33.6963			102	38.76	91.179	0.425098	44.7003			102	47.4537	15.3208		33	239.9	215.034	115.538	248.865	204.834	61.2267		33	104.346	117.244	122.347	100.193	111.033	10.4691
103	33.337	68.797	0.484571	62.8126			103	15.577	46.685	0.333662	33.2837			103	39.271	92.023	0.426752	44.8742			103	46.9902	14.8777		34	240.272	215.244	114.175	249.072	204.691	62.022		34	103.992	118.805	122.614	99.6457	111.264	11.1587
104	32.675	67.694	0.482687	62.5684			104	15.035	46.412	0.323946	32.3146			104	38.924	91.715	0.424402	44.6271			104	46.5034	15.2139		35	239.546	213.922	114.016	246.563	203.512	61.2908		35	104.562	116.29	124.083	99.0645	111	11.2999
105	32.951	67.263	0.489883	63.5012			105	15.095	46.742	0.322943	32.2145			105	39.568	91.302	0.433375	45.5707			105	47.0954	15.699		36	238.837	215.495	113.125	247.862	203.83	61.9888		36	103.634	114.137	124.022	102.927	111.18	9.97868
106	32.018	67.63	0.473429	61.3683			106	15.669	46.528	0.336765	33.5933			106	38.35	90.857	0.422092	44.3842			106	46.4486	14.0021		37	238.425	212.386	112.333	247.641	202.696	62.0643		37	104.158	115.177	125.265	103.396	111.999	10.3532
107	34.202	68.691	0.497911	64.5418			107	15.26	46.711	0.32669	32.5882			107	38.652	90.451	0.427325	44.9345			107	47.3549	16.1137		38	238.987	212.495	113.377	245.411	202.567	61.1433		38	103.5	114.523	127.423	102.431	111.969	11.6628
108	32.043	66.079	0.48492	62.8578			108	15.416	46.417	0.33212	33.1299			108	38.297	90.643	0.422504	44.4275			108	46.8051	15.0059		39	239.018	210.916	112.175	244.539	201.662	61.4477		39	103.957	114.426	125.933	102.198	111.629	10.9578
109	34.191	66.603	0.513355	66.5438			109	15.408	45.931	0.33546	33.4631			109	38.599	90.007	0.428844	45.0943			109	48.367	16.7814		40	239.219	210.401	111.804	241.531	200.739	60.9573		40	104.283	111.666	125.815	98.8461	110.153	11.6891
110	33.367	67.695	0.492902	63.8925			110	15.44	46.296	0.333506	33.2682			110	38.427	89.413	0.42977	45.1916			110	47.4508	15.4366		41	238.53	208.497	112.736	242.993	200.689	60.6035		41	103.171	112.807	127.107	99.4181	110.626	12.35
111	32.207	67.966	0.473869	61.4254			111	15.196	45.756	0.332109	33.1289			111	38.877	89.279	0.435455	45.7894			111	46.7812	14.1743		42	238.3	207.15	114.459	239.839	199.937	58.9416		42	103.568	112.964	128.477	97.9911	110.75	13.3355
112	32.931	66.857	0.492559	63.848			112	15.383	46.321	0.332096	33.1275			112	38.992	89.371	0.436294	45.8776			112	47.6177	15.434		43	237.589	205.815	113.65	239.622	199.169	59.0767		43	105.599	110.017	128.201	97.2469	110.266	13.0769
113	32.449	66.582	0.487354	63.1734			113	15.155	45.983	0.329578	32.8764			113	39.358	89.327	0.440606	46.331			113	47.4603	15.18		44	237.718	206.526	112.743	239.802	199.197	59.6118		44	103.651	109.825	130.02	96.0551	109.888	14.555
114	32.096	66.046	0.485964	62.9932			114	15.498	46.164	0.335716	33.4887			114	38.642	88.806	0.435128	45.755			114	47.4123	14.8219		45	236.874	207.211	114.56	237.315	198.99	58.0232		45	103.788	110.239	129.701	95.9967	109.931	14.4089
115	33.655	66.238	0.508092	65.8615			115	15.198	45.509	0.333956	33.3131			115	38.338	89.052	0.430513	45.2697			115	48.1481	16.464		46	236.485	204.087	112.029	235.524	197.031	58.6329		46	104.088	110.96	129.959	95.2294	110.059	14.7468
116	33.707	67.208	0.501533	65.0113			116	15.232	45.58	0.334182	33.3356			116	37.89	89.056	0.425463	44.7386			116	47.6952	16.0435		47	235.607	204.175	112.419	233.77	196.493	57.8705		47	104.561	110.019	130.451	95.8891	110.23	14.6827
117	33.027	65.617	0.50333	65.2442			117	15.289	45.512	0.335933	33.5103			117	38.222	89.61	0.426537	44.8516			117	47.8687	16.0807		48	234.646	203.152	110.282	236.744	196.206	59.3075		48	104.286	109.853	130.21	95.1279	109.869	14.8575
118	31.634	65.366	0.483952	62.7324			118	15.272	45.504	0.335619	33.479			118	38.455	89.47	0.429809	45.1957			118	47.1357	14.7229		49	235.57	202.243	109.868	234.846	195.632	59.2507		49	104.348	110.479	129.982	94.805	109.903	14.8584
119	32.869	66.251	0.496128	64.3107			119	14.952	45.277	0.330234	32.9418			119	39.356	88.508	0.44466	46.7573			119	48.0033	15.7215		50	234.514	199.697	110.551	228.24	193.251	57.1773		50	105.633	111.2	131.078	96.3596	111.068	14.6776
120	32.132	65.995	0.486885	63.1126			120	15.127	45.36	0.333488	33.2664			120	38.792	88.815	0.436773	45.928			120	47.4357	14.9801		51	234.093	199.346	109.952	232.737	194.032	58.3114		51	105.675	109.694	131.154	95.4031	110.482	15.0383
121	31.84	66.505	0.478761	62.0595			121	15.33	45.043	0.340341	33.9501			121	38.567	87.176	0.442404	46.5201			121	47.5099	14.0808		52	233.847	197.815	110.321	227.691	192.419	56.949		52	106.367	110.758	131.928	95.1525	111.051	15.391
122	33.354	66.038	0.505073	65.4702			122	14.938	44.847	0.333088	33.2265			122	39.016	87.289	0.446975	47.0007			122	48.5658	16.1787		53	233.729	196.211	111.447	224.266	191.413	55.6402		53	107.266	108.569	131.325	95.806	110.742	14.8721
123	32.161	66.15	0.486183	63.0216			123	15.008	44.999	0.333519	33.2694			123	39.011	87.638	0.445138	46.8076			123	47.6995	14.8961		54	233.222	195.083	110.887	223.393	190.646	55.5763		54	107.995	108.719	130.597	95.5615	110.718	14.5638
124	33.041	64.124	0.515267	66.7916			124	15.21	44.917	0.338625	33.7788			124	38.17	87.935	0.434071	45.6438			124	48.7381	16.7225
125	32.464	65.662	0.494411	64.0881			125	15.153	44.407	0.34123	34.0387			125	37.979	87.659	0.433258	45.5584			125	47.8951	15.1604
126	31.988	64.536	0.495661	64.2502			126	15.103	44.416	0.340035	33.9195			126	38.565	87.029	0.443128	46.5962			126	48.2553	15.2333
127	33.526	65.907	0.508686	65.9386			127	15.442	44.281	0.348727	34.7866			127	38.669	87.218	0.44336	46.6206			127	49.1153	15.7251
128	32.113	64.155	0.500553	64.8843			128	15.213	44.48	0.342019	34.1174			128	38.62	87.233	0.442722	46.5536			128	48.5184	15.4773
129	32.607	64.66	0.504284	65.3679			129	15.371	44.182	0.347902	34.7042			129	38.548	87.177	0.442181	46.4966			129	48.8562	15.4674
130	32.267	64.299	0.501827	65.0495			130	15.117	44.506	0.339662	33.8823			130	38.937	86.091	0.452277	47.5583			130	48.83	15.6225
131	33.008	64.58	0.511118	66.2538			131	15.433	44.458	0.347137	34.6279			131	37.965	86.235	0.44025	46.2936			131	49.0584	15.9932
132	32.011	64.192	0.498676	64.641			132	15.08	44.513	0.338777	33.794			132	38.591	86.351	0.446909	46.9937			132	48.4762	15.4768
133	33.021	64.796	0.509615	66.0589			133	15.421	44.28	0.348261	34.7401			133	38.237	86.379	0.442665	46.5476			133	49.1155	15.8166
134	31.735	65.156	0.487062	63.1355			134	15.135	44.278	0.341818	34.0973			134	38.998	86.089	0.452996	47.6339			134	48.2889	14.5302
135	33.8	63.362	0.533443	69.1476			135	15.391	44.234	0.347945	34.7085			135	38.733	86.572	0.447408	47.0463			135	50.3008	17.4487
136	33.383	63.292	0.527444	68.3701			136	15.421	44.288	0.348198	34.7338			136	38.486	86.485	0.445002	46.7933			136	49.9657	17.0411
137	32.688	63.624	0.513768	66.5973			137	14.979	43.597	0.343579	34.273			137	38.391	86.341	0.444644	46.7556			137	49.2086	16.3012
138	32.752	63.787	0.513459	66.5572			138	15.416	43.55	0.353984	35.3109			138	38.109	85.808	0.444119	46.7005			138	49.5229	15.8132
139	33.595	63.445	0.529514	68.6383			139	15.129	43.696	0.346233	34.5378			139	37.943	85.471	0.443928	46.6804			139	49.9522	17.2841
140	33.027	62.816	0.525774	68.1535			140	15.227	43.685	0.348564	34.7702			140	37.91	85.148	0.445225	46.8167			140	49.9135	16.9057
141	33.123	62.471	0.530214	68.7291			141	15.364	43.715	0.351458	35.059			141	38.179	85.17	0.448268	47.1367			141	50.3083	17.0576
142	32.533	62.516	0.520395	67.4563			142	15.086	43.199	0.349221	34.8358			142	37.533	84.887	0.442153	46.4936			142	49.5952	16.5299
143	31.928	63.922	0.499484	64.7457			143	15.395	43.14	0.356861	35.598			143	37.936	84.376	0.449607	47.2774			143	49.207	14.6694
144	31.502	63.066	0.499508	64.7489			144	15.008	43.047	0.348642	34.7781			144	38.3	85.045	0.45035	47.3556			144	48.9609	15.0498
145	31.833	62.186	0.5119	66.3551			145	15.394	42.869	0.359094	35.8207			145	37.728	84.745	0.445194	46.8135			145	49.6631	15.4654
146	30.708	62.779	0.489144	63.4054			146	14.875	42.752	0.347937	34.7077			146	37.505	85.015	0.441157	46.389			146	48.1674	14.4313
147	32.16	61.891	0.519623	67.3563			147	15.232	42.734	0.356437	35.5557			147	37.933	84.199	0.450516	47.3731			147	50.095	16.0741
148	32.225	61.62	0.522963	67.7892			148	14.94	42.769	0.349318	34.8455			148	37.948	84.406	0.449589	47.2756			148	49.9701	16.6363
149	32.155	61.672	0.521387	67.5849			149	14.733	42.737	0.344736	34.3885			149	37.525	84.031	0.446561	46.9572			149	49.6435	16.7605
150	33.935	61.254	0.554005	71.813			150	14.904	42.299	0.352349	35.1478			150	38.124	84.033	0.453679	47.7057			150	51.5555	18.6333
151	31.763	62.622	0.507218	65.7482			151	14.993	42.323	0.354252	35.3377			151	37.249	83.6	0.445562	46.8522			151	49.3127	15.3539
152	32.86	60.771	0.540718	70.0907			152	14.608	42.384	0.344658	34.3807			152	37.607	83.893	0.448273	47.1373			152	50.5362	18.096
153	33.645	62.694	0.536654	69.5639			153	15.023	42.142	0.356485	35.5604			153	37.304	83.181	0.448468	47.1577			153	50.7607	17.2857
154	32.377	61.522	0.526267	68.2175			154	14.721	42.529	0.34614	34.5285			154	37.653	83.817	0.449229	47.2377			154	49.9946	17.0128
155	31.173	61.195	0.509404	66.0316			155	14.982	42.116	0.355732	35.4853			155	37.636	82.793	0.454579	47.8004			155	49.7724	15.3684
156	33.802	61.624	0.54852	71.102			156	14.693	41.891	0.350744	34.9877			156	37.313	82.717	0.451092	47.4337			156	51.1745	18.3455
157	31.511	59.938	0.525727	68.1474			157	14.962	41.889	0.357182	35.63			157	37.517	77.483	0.484197	50.9147			157	51.564	16.2685
158	32.857	61.506	0.534208	69.2468			158	14.985	41.817	0.358347	35.7462			158	35.375	77.139	0.458588	48.2219			158	51.0716	16.9312
159	32.689	60.761	0.537993	69.7375			159	14.789	41.662	0.354976	35.4099			159	35.07	76.332	0.45944	48.3115			159	51.1529	17.3393
160	33.283	61.246	0.543431	70.4424			160	14.564	41.625	0.349886	34.9021			160	35.457	76.262	0.464937	48.8895			160	51.4113	17.9038
161	33.177	59.88	0.554058	71.8199			161	15.217	41.578	0.365987	36.5083			161	35.783	76.604	0.467117	49.1187			161	52.4823	17.8945
162	33.804	60.965	0.554482	71.8749			162	14.966	41.602	0.359742	35.8853			162	34.746	76.372	0.454957	47.8401			162	51.8668	18.3295
163	32.561	61.03	0.533524	69.1582			163	15.091	41.417	0.364367	36.3467			163	34.461	76.222	0.452114	47.5411			163	51.0153	16.6794
164	33.272	60.708	0.548066	71.0432			164	14.738	41.63	0.354024	35.3149			164	35.671	76.303	0.467491	49.1581			164	51.8387	18.0144
165	31.832	61.354	0.518825	67.2528			165	14.521	41.195	0.352494	35.1623			165	34.733	75.521	0.459912	48.3611			165	50.2587	16.1292
166	32.365	60.837	0.531995	68.96			166	15.013	41.535	0.361454	36.0561			166	35.772	75.527	0.473632	49.8038			166	51.6066	16.5259
167	31.471	59.362	0.530154	68.7213			167	14.98	41.264	0.363028	36.2131			167	35.37	75.448	0.4688	49.2957			167	51.41	16.3569
168	32.942	60.901	0.540911	70.1157			168	14.923	41.284	0.361472	36.0579			168	34.839	75.175	0.463439	48.7319			168	51.6352	17.2135
169	31.893	59.543	0.53563	69.4311			169	14.792	41.045	0.360385	35.9494			169	35.001	75.472	0.463761	48.7659			169	51.3821	16.8935
170	33.367	60.539	0.551165	71.4449			170	14.649	40.973	0.357528	35.6645			170	35.028	75.384	0.464661	48.8605			170	51.99	18.0943
171	31.534	60.291	0.52303	67.7979			171	14.851	40.729	0.36463	36.3729			171	35.009	75.769	0.462049	48.5858			171	50.9189	15.8419
172	32.445	59.373	0.546461	70.8351			172	14.549	40.441	0.359759	35.887			172	35.378	75.369	0.469397	49.3585			172	52.0268	17.6262
173	32.655	59.302	0.550656	71.3789			173	14.654	40.654	0.360457	35.9566			173	34.813	74.869	0.464986	48.8946			173	52.0767	17.9243
174	32.704	59.335	0.551176	71.4462			174	14.797	40.506	0.365304	36.4401			174	34.754	75.556	0.459977	48.3679			174	52.0848	17.7966
175	32.953	59.908	0.55006	71.3017			175	14.466	40.294	0.359011	35.8124			175	34.565	74.967	0.46107	48.4828			175	51.8656	17.9848
176	33.031	60.822	0.543077	70.3964			176	14.682	40.462	0.362859	36.1962			176	34.727	74.993	0.46307	48.6932			176	51.7619	17.3054
177	32.781	59.414	0.551739	71.5192			177	14.441	40.385	0.357583	35.67			177	34.36	75.074	0.457682	48.1266			177	51.7719	18.2005
178	32.394	59.271	0.54654	70.8454			178	14.765	40.213	0.36717	36.6263			178	35.07	74.272	0.472183	49.6515			178	52.3744	17.2713
179	31.237	59.443	0.525495	68.1174			179	14.292	40.228	0.355275	35.4397			179	34.36	73.589	0.466918	49.0978			179	50.885	16.412
180	32.405	59.202	0.547363	70.9521			180	14.372	39.703	0.361988	36.1093			180	34.825	73.595	0.473198	49.7582			180	52.2732	17.557
181	33.699	58.828	0.572839	74.2544			181	14.466	39.849	0.36302	36.2123			181	33.854	73.94	0.457858	48.1451			181	52.8706	19.4563
182	33.157	59.235	0.559754	72.5582			182	14.498	40.055	0.361952	36.1058			182	34.408	74.214	0.463632	48.7523			182	52.4721	18.5087
183	33.373	58.688	0.568651	73.7115			183	13.104	35.867	0.36535	36.4447			183	34.445	72.776	0.473302	49.7691			183	53.3084	18.8838
184	32.848	57.964	0.566697	73.4582			184	13.48	35.863	0.375875	37.4946			184	34.845	73.2	0.476025	50.0554			184	53.6694	18.2521
185	32.208	58.645	0.549203	71.1905			185	13.163	35.61	0.369643	36.873			185	34.354	73.169	0.469516	49.371			185	52.4782	17.3685
186	33.736	58.826	0.573488	74.3385			186	13.268	35.641	0.372268	37.1348			186	34.599	73.358	0.471646	49.595			186	53.6894	18.9368
187	32.807	58.517	0.56064	72.6731			187	13.159	35.864	0.366914	36.6007			187	34.174	73.797	0.463081	48.6943			187	52.6561	18.3596
188	32.884	58.459	0.562514	72.916			188	13.287	35.758	0.371581	37.0663			188	34.092	73.402	0.464456	48.8389			188	52.9404	18.2734
189	32.696	58.265	0.56116	72.7405			189	13.407	35.677	0.375788	37.486			189	34.108	73.031	0.467035	49.1101			189	53.1122	17.9648
190	32.405	59.472	0.544878	70.63			190	13.284	35.697	0.372132	37.1213			190	34.233	72.448	0.472518	49.6867			190	52.4793	16.928
191	32.333	57.691	0.560451	72.6486			191	13.112	35.332	0.371108	37.0191			191	34.124	72.881	0.468215	49.2342			191	52.9673	18.1057
192	32.5	57.993	0.560412	72.6436			192	13.059	35.516	0.367693	36.6785			192	33.93	71.627	0.473704	49.8114			192	53.0445	18.1992
193	31.273	57.018	0.548476	71.0963			193	13.374	35.247	0.379437	37.8499			193	34.054	72.331	0.470808	49.5068			193	52.8177	16.8687
194	32.407	57.548	0.56313	72.9958			194	13.029	35.375	0.368311	36.7401			194	34.493	72.734	0.474235	49.8672			194	53.201	18.3563
195	32.395	58.934	0.549683	71.2527			195	13.151	35.366	0.371854	37.0936			195	34.298	71.704	0.478328	50.2976			195	52.8813	17.2255
196	34.178	56.655	0.603265	78.1984			196	13.212	35.297	0.374309	37.3385			196	34.176	72.008	0.474614	49.9071			196	55.148	20.9281
197	32.08	56.987	0.562935	72.9706			197	12.946	34.985	0.370044	36.913			197	34.084	71.552	0.476353	50.0899			197	53.3245	18.2451
198	32.694	56.861	0.574981	74.532			198	13.237	34.771	0.380691	37.975			198	33.986	71.684	0.474109	49.8539			198	54.1203	18.6482
199	32.49	56.681	0.573208	74.3022			199	13.042	35.043	0.372171	37.1252			199	33.737	72.358	0.466251	49.0277			199	53.485	18.9851
200	32.545	57.199	0.568978	73.754			200	13.168	34.928	0.377004	37.6073			200	34.265	71.898	0.476578	50.1136			200	53.8249	18.3569
201	33.056	56.598	0.584049	75.7075			201	13.007	35.048	0.37112	37.0203			201	33.755	70.676	0.477602	50.2213			201	54.3163	19.666
202	32.572	57.034	0.571098	74.0287			202	13.256	34.726	0.381731	38.0788			202	34.187	71.509	0.47808	50.2715			202	54.1263	18.2823
203	32.277	56.369	0.572602	74.2236			203	13.285	34.967	0.37993	37.8991			203	34.013	71.05	0.478719	50.3387			203	54.1538	18.4604
204	31.365	56.458	0.555546	72.0127			204	12.988	34.221	0.379533	37.8595			204	33.438	71.273	0.469154	49.3329			204	53.0684	17.3803
205	32.962	56.681	0.581535	75.3816			205	13.248	34.723	0.381534	38.0591			205	33.292	71.233	0.467368	49.1451			205	54.1953	19.1669
206	31.888	57.074	0.558713	72.4233			206	13.397	34.611	0.387073	38.6117			206	33.767	69.676	0.484629	50.9601			206	53.9984	17.1093
207	33.221	56.896	0.58389	75.6868			207	13.14	34.805	0.377532	37.6599			207	33.337	70.468	0.47308	49.7458			207	54.3642	19.4296
208	31.412	55.546	0.565513	73.3048			208	13.299	34.559	0.38482	38.3869			208	33.739	69.969	0.482199	50.7047			208	54.1321	17.7094
209	31.862	56.067	0.568284	73.664			209	13.303	34.33	0.387504	38.6546			209	33.357	70.481	0.473276	49.7664			209	54.0283	17.8896
210	33.329	55.783	0.597476	77.4479			210	13.158	34.575	0.380564	37.9624			210	33.574	70.781	0.474336	49.8779			210	55.0961	20.2534
211	31.457	56.259	0.559146	72.4794			211	13.034	34.353	0.379414	37.8476			211	33.227	70.452	0.471626	49.5929			211	53.3066	17.6121
212	31.898	56.274	0.566834	73.4759			212	12.933	34.472	0.375174	37.4247			212	32.901	69.719	0.471909	49.6226			212	53.5077	18.3369
213	32.514	55.911	0.581531	75.3811			213	13.214	34.204	0.386329	38.5375			213	33.264	69.651	0.477581	50.2191			213	54.7125	18.8284
214	31.492	55.607	0.566332	73.4108			214	12.816	34.06	0.376277	37.5347			214	33.288	69.915	0.476121	50.0655			214	53.6704	18.2077
215	32.47	55.951	0.580329	75.2253			215	13.039	34.015	0.383331	38.2384			215	32.434	69.626	0.465832	48.9836			215	54.1491	19.0268
216	32.877	55.741	0.589817	76.4552			216	13.032	34.299	0.379953	37.9014			216	33.264	69.589	0.478007	50.2638			216	54.8735	19.6859
217	31.823	54.829	0.580405	75.2351			217	12.892	34.044	0.378686	37.7751			217	32.883	69.789	0.471177	49.5457			217	54.1853	19.1561
218	31.713	54.475	0.582157	75.4622			218	13.039	34.314	0.379991	37.9052			218	32.889	68.756	0.478344	50.2992			218	54.5555	19.1369
219	32.77	55.49	0.590557	76.5511			219	12.905	34.041	0.379102	37.8165			219	32.893	69.14	0.475745	50.026			219	54.7978	19.8033
220	31.711	55.332	0.573104	74.2887			220	13.125	33.833	0.387935	38.6976			220	31.994	68.836	0.464786	48.8736			220	53.9533	18.3312
221	31.359	55.185	0.568252	73.6598			221	13.083	33.802	0.387048	38.6092			221	32.04	68.263	0.469361	49.3547			221	53.8746	17.9571
222	31.952	55.268	0.578128	74.94			222	13.088	33.968	0.385304	38.4352			222	32.891	68.737	0.478505	50.3162			222	54.5638	18.6194
223	32.879	54.724	0.600815	77.8808			223	12.748	33.603	0.379371	37.8434			223	31.99	68.57	0.466531	49.0571			223	54.9271	20.6541
224	31.678	55.104	0.574877	74.5185			224	12.679	33.828	0.374808	37.3882			224	32.479	68.774	0.472257	49.6592			224	53.8553	18.9175
225	32.932	55.211	0.596475	77.3182			225	12.999	33.682	0.385933	38.498			225	32.557	68.632	0.474371	49.8815			225	55.2326	19.9557
226	31.893	54.887	0.581067	75.3209			226	13.143	33.602	0.391137	39.0171			226	32.662	67.869	0.481251	50.6049			226	54.981	18.5433
227	30.811	54.83	0.561937	72.8412			227	12.979	33.663	0.385557	38.4604			227	32.471	68.27	0.475626	50.0135			227	53.7717	17.4958
228	31.877	54.921	0.580416	75.2365			228	12.677	33.266	0.38108	38.0138			228	32.489	68.122	0.476924	50.1499			228	54.4667	18.9831
229	31.16	55.305	0.563421	73.0336			229	12.727	33.73	0.37732	37.6388			229	32.473	67.676	0.47983	50.4556			229	53.7093	17.9203
230	31.378	53.752	0.583755	75.6694			230	12.88	33.426	0.385329	38.4377			230	32.66	67.823	0.481548	50.6361			230	54.9144	18.981
231	32.746	54.602	0.599722	77.739			231	12.792	33.249	0.384733	38.3783			231	32.251	68.281	0.472328	49.6666			231	55.2613	20.268
232	31.401	53.128	0.591044	76.6142			232	12.821	32.993	0.388598	38.7637			232	31.702	67.681	0.468403	49.254			232	54.8773	19.5418
233	33.024	55.016	0.600262	77.8091			233	12.774	32.791	0.389558	38.8596			233	32.773	66.717	0.491224	51.6537			233	56.1074	19.853
234	32.552	54.597	0.596223	77.2856			234	12.691	33.149	0.382847	38.1901			234	32.356	66.724	0.484923	50.9911			234	55.4889	19.932
235	31.421	53.522	0.587067	76.0987			235	12.88	33.042	0.389807	38.8844			235	32.288	67.474	0.478525	50.3183			235	55.1005	19.0625
236	31.819	54.031	0.588903	76.3366			236	13.088	32.896	0.39786	39.6877			236	32.288	67.476	0.478511	50.3168			236	55.447	18.8554
237	33.467	53.294	0.627969	81.4007			237	12.757	33.183	0.384444	38.3494			237	32.086	66.531	0.482271	50.7123			237	56.8208	22.1662
238	31.769	53.43	0.594591	77.074			238	12.889	32.886	0.39193	39.0961			238	32.221	67.252	0.479108	50.3797			238	55.5166	19.5031
239	33.451	53.281	0.627822	81.3816			239	12.702	33.054	0.38428	38.3331			239	32.544	67.53	0.481919	50.6752			239	56.7966	22.1675
240	32.577	53.812	0.605385	78.4732			240	12.633	32.677	0.386602	38.5647			240	32.456	66.274	0.489724	51.496			240	56.178	20.3621
241	32.11	53.38	0.601536	77.9742			241	12.669	32.673	0.387751	38.6793			241	32.136	66.711	0.48172	50.6542			241	55.7693	20.1406
242	32.008	54.607	0.586152	75.9801			242	12.908	32.528	0.396827	39.5847			242	31.679	66.892	0.473584	49.7988			242	55.1212	18.7724
243	31.435	53.606	0.586408	76.0133			243	12.857	32.775	0.392281	39.1311			243	32.248	66.568	0.484437	50.94			243	55.3615	18.8344
244	32.446	52.418	0.618986	80.2362			244	12.887	32.467	0.396926	39.5945			244	31.9	66.644	0.478663	50.3328			244	56.7212	21.0605
245	31.492	51.624	0.610026	79.0748			245	12.512	32.588	0.383945	38.2996			245	32.276	66.937	0.482185	50.7031			245	56.0259	20.9022
246	32.015	54.074	0.592059	76.7458			246	12.808	32.642	0.392378	39.1408			246	31.984	65.699	0.486826	51.1912			246	55.6926	19.2023
247	32.412	52.534	0.616972	79.9751			247	12.664	32.57	0.388824	38.7863			247	31.228	66.481	0.469728	49.3933			247	56.0516	21.3864
248	32.392	53.003	0.611135	79.2185			248	12.648	32.431	0.389997	38.9034			248	31.279	66.796	0.468277	49.2407			248	55.7875	20.9398
249	33.372	52.366	0.637284	82.608			249	12.632	32.549	0.388092	38.7133			249	31.752	66.051	0.480719	50.5491			249	57.2901	22.7105
250	31.083	52.587	0.591078	76.6186			250	12.747	32.339	0.394168	39.3194			250	31.155	65.931	0.472539	49.6889			250	55.209	19.2525
251	33.225	53.104	0.625659	81.1012			251	12.861	32.478	0.395991	39.5013			251	31.225	66.534	0.469309	49.3492			251	56.6506	21.7398
252	31.736	52.605	0.603289	78.2014			252	12.526	32.101	0.390206	38.9242			252	31.306	65.81	0.475703	50.0215			252	55.7157	20.2483
253	31.759	53.275	0.596133	77.2739			253	12.728	32.143	0.39598	39.5002			253	31.667	66.414	0.476812	50.1382			253	55.6374	19.478
254	31.864	53.089	0.6002	77.801			254	12.507	32.17	0.388778	38.7818			254	31.68	66.179	0.478702	50.3369			254	55.6399	20.0429
255	31.875	52.925	0.602267	78.069			255	12.426	31.984	0.388507	38.7547			255	31.28	65.408	0.478229	50.2872			255	55.7036	20.2091
256	30.922	54.001	0.572619	74.2259			256	12.384	32.012	0.386855	38.5899			256	32.137	65.356	0.491722	51.706			256	54.8406	18.0236
257	31.885	52.576	0.606455	78.6119			257	12.399	31.891	0.388793	38.7832			257	31.507	65.051	0.484343	50.9301			257	56.1084	20.413
258	32.204	52.049	0.618725	80.2023			258	12.303	31.987	0.384625	38.3675			258	31.406	65.696	0.47805	50.2684			258	56.2794	21.5555
259	30.705	51.956	0.590981	76.606			259	12.381	31.974	0.387221	38.6264			259	31.688	65.411	0.484445	50.9408			259	55.3911	19.377
260	31.658	53.479	0.591971	76.7343			260	12.532	31.671	0.395693	39.4716			260	31.592	65.313	0.483702	50.8626			260	55.6895	19.0946
261	30.875	52.801	0.584743	75.7974			261	12.726	31.72	0.401198	40.0207			261	31.196	65.626	0.47536	49.9855			261	55.2679	18.464
262	31.332	52.344	0.598579	77.5909			262	12.593	31.289	0.402474	40.1479			262	31.136	66.086	0.471144	49.5421			262	55.7603	19.4806
263	30.72	52.032	0.590406	76.5315			263	12.468	31.62	0.394307	39.3333			263	31.101	64.862	0.479495	50.4203			263	55.4284	19.0981
264	31.359	52.925	0.592518	76.8052			264	12.552	31.405	0.399682	39.8694			264	30.493	65.175	0.467863	49.1972			264	55.2906	19.2071
265	31.195	51.618	0.604343	78.3381			265	12.6	31.423	0.40098	39.9989			265	31.22	64.48	0.484181	50.9131			265	56.4167	19.7533
266	31.981	51.499	0.621002	80.4976			266	12.616	31.627	0.3989	39.7914			266	30.987	65.139	0.475706	50.0219			266	56.7703	21.1755
267	31.786	52.341	0.607287	78.7197			267	12.452	31.63	0.393677	39.2704			267	31.009	65.02	0.476915	50.149			267	56.0464	20.3751
268	30.479	50.983	0.597827	77.4934			268	12.464	31.462	0.39616	39.5182			268	30.133	64.663	0.466001	49.0013			268	55.3376	19.7647
269	30.385	51.814	0.586425	76.0154			269	12.472	31.72	0.39319	39.2219			269	31.077	65.285	0.476021	50.055			269	55.0974	18.9079
270	31.242	51.526	0.606335	78.5963			270	12.701	31.384	0.404697	40.3697			270	31.328	64.923	0.482541	50.7406			270	56.5688	19.7685
271	31.206	51.969	0.600473	77.8365			271	12.754	31.557	0.404158	40.3159			271	30.705	64.821	0.473689	49.8098			271	55.9874	19.5082
272	31.167	51.073	0.610244	79.103			272	12.445	31.22	0.398623	39.7638			272	30.576	64.91	0.471052	49.5325			272	56.1331	20.4834
273	31.176	51.564	0.604608	78.3724			273	12.459	31.331	0.397657	39.6675			273	30.931	64.131	0.48231	50.7163			273	56.2521	19.9374
274	31.536	50.377	0.626	81.1454			274	12.328	31.138	0.395915	39.4937			274	31.252	64.516	0.484407	50.9368			274	57.192	21.5189
275	31.406	52.012	0.603822	78.2706			275	12.652	31.09	0.406948	40.5942			275	30.53	63.892	0.477838	50.246			275	56.3703	19.5706
276	31.285	51.786	0.604121	78.3093			276	12.375	31.408	0.394008	39.3034			276	30.632	64.432	0.475416	49.9914			276	55.868	20.156
277	31.807	49.647	0.640663	83.0461			277	12.281	31.367	0.391526	39.0559			277	30.444	63.689	0.47801	50.2642			277	57.4554	22.8598
278	31.559	50.779	0.621497	80.5617			278	12.5	31.14	0.401413	40.0421			278	30.525	63.949	0.477334	50.193			278	56.9323	21.0837
279	31.02	50.421	0.61522	79.748			279	12.738	31.243	0.407707	40.67			279	30.61	64.293	0.476102	50.0635			279	56.8272	20.3981
280	32.156	50.506	0.636677	82.5294			280	12.608	30.941	0.407485	40.6478			280	30.646	63.827	0.480142	50.4883			280	57.8885	21.8995
281	30.525	50.962	0.598976	77.6423			281	12.319	30.854	0.399268	39.8281			281	30.248	63.682	0.474985	49.9461			281	55.8055	19.5762
282	32.065	50.478	0.635227	82.3415			282	12.598	30.959	0.406925	40.592			282	30.457	63.363	0.480675	50.5444			282	57.8259	21.8064
283	30.119	49.911	0.603454	78.2229			283	12.35	30.831	0.400571	39.9581			283	30.059	63.901	0.4704	49.4639			283	55.8816	19.9233
284	32.555	50.446	0.645344	83.6528			284	12.59	30.861	0.407958	40.695			284	30.722	63.422	0.484406	50.9367			284	58.4282	22.4373
285	31.691	50.124	0.632252	81.9558			285	12.388	30.999	0.399626	39.8638			285	30.552	63.668	0.479864	50.4591			285	57.4263	21.8938
286	31.184	50.851	0.613243	79.4917			286	12.494	30.617	0.408074	40.7066			286	30.394	63.293	0.480211	50.4956			286	56.898	20.1696
287	31.028	50.551	0.613796	79.5634			287	12.35	30.806	0.400896	39.9905			287	29.956	63.422	0.472328	49.6667			287	56.4069	20.6295
288	31.593	50.346	0.627518	81.3421			288	12.296	30.966	0.397081	39.61			288	29.658	63.112	0.469926	49.4142			288	56.7887	21.8216
289	30.644	50.111	0.611522	79.2687			289	12.455	30.713	0.405529	40.4527			289	30.423	63.444	0.479525	50.4235			289	56.715	20.1583
290	30.77	49.444	0.62232	80.6684			290	12.229	30.493	0.401043	40.0052			290	30.613	63.433	0.482604	50.7472			290	57.1403	21.072
291	30.972	49.35	0.627599	81.3526			291	12.155	30.179	0.402764	40.1768			291	29.923	63.252	0.473076	49.7453			291	57.0916	21.5485
292	31.536	49.293	0.639766	82.9298			292	12.166	30.233	0.402408	40.1414			292	30.335	63.298	0.479241	50.3936			292	57.8216	22.3404
293	31.476	50.296	0.625815	81.1214			293	12.366	30.455	0.406042	40.5038			293	30.556	63.149	0.483871	50.8805			293	57.5019	21.1028
294	30.807	49.621	0.620846	80.4773			294	11.956	30.232	0.395475	39.4498			294	29.777	62.217	0.478599	50.3261			294	56.7511	21.255
295	31.355	50.257	0.623893	80.8723			295	12.118	30.237	0.400767	39.9777			295	29.537	62.356	0.473683	49.8092			295	56.8864	21.3461
296	29.863	49.467	0.603695	78.2541			296	12.071	30.21	0.39957	39.8582			296	29.621	62.473	0.474141	49.8573			296	55.9899	19.919
297	31.488	49.579	0.635108	82.326			297	12.282	30.358	0.404572	40.3572			297	29.72	62.393	0.476335	50.0881			297	57.5904	21.9672
298	31.161	48.787	0.638715	82.7936			298	12.192	30.325	0.402045	40.1051			298	29.845	63.126	0.472785	49.7147			298	57.5378	22.3937
299	30.291	49.789	0.608387	78.8623			299	12.09	30.192	0.400437	39.9448			299	29.468	61.865	0.476327	50.0872			299	56.2981	20.1885
300	32.756	48.963	0.668995	86.7186			300	12.071	29.784	0.405285	40.4283			300	28.806	62.126	0.463671	48.7563			300	58.6344	24.6755
301	31.023	49.209	0.630433	81.7201			301	12.335	30.011	0.411016	41			301	29.379	61.939	0.474322	49.8763			301	57.5321	21.4124
302	30.81	48.459	0.635795	82.4151			302	12.063	29.813	0.404622	40.3622			302	29.504	62.271	0.4738	49.8215			302	57.5329	22.0615
303	30.513	48.905	0.623924	80.8763			303	12.158	29.668	0.409802	40.8789			303	29.206	61.728	0.47314	49.7521			303	57.1691	21.0049
304	29.992	49.086	0.611009	79.2022			304	11.911	29.663	0.401544	40.0552			304	29.674	62.086	0.47795	50.2578			304	56.5051	20.3075
305	30.636	49.194	0.622759	80.7252			305	12.382	29.692	0.417015	41.5984			305	29.804	61.4	0.485407	51.042			305	57.7886	20.4172
306	30.322	48.218	0.628852	81.5151			306	11.972	29.419	0.406948	40.5942			306	28.99	61.661	0.470151	49.4378			306	57.1824	21.5317
307	30.371	48.072	0.631781	81.8948			307	11.983	29.345	0.408349	40.734			307	29.075	60.831	0.477964	50.2593			307	57.6294	21.5474
308	31.242	48.688	0.641678	83.1776			308	12.077	29.869	0.404332	40.3333			308	29.801	60.784	0.490277	51.5541			308	58.355	22.2171
309	30.649	48.078	0.637485	82.6341			309	11.678	29.503	0.395824	39.4846			309	29.42	61.33	0.4797	50.4419			309	57.5202	22.4287
310	31.49	48.898	0.643994	83.4778			310	12.309	29.199	0.421556	42.0514			310	29.707	61.127	0.485988	51.1031			310	58.8774	21.78
311	30.13	48.961	0.615388	79.7698			311	11.852	29.762	0.398226	39.7242			311	29.085	60.943	0.477249	50.1842			311	56.5594	20.77
312	31.083	48.726	0.637914	82.6897			312	11.982	29.18	0.410624	40.9609			312	29.32	61.372	0.477742	50.236			312	57.9622	21.9111
313	30.997	48.408	0.640328	83.0027			313	11.674	29.354	0.397697	39.6714			313	29.119	60.413	0.481999	50.6836			313	57.7859	22.5218
314	31.574	48.798	0.647035	83.872			314	11.866	29.139	0.407221	40.6214			314	29.408	60.98	0.482256	50.7107			314	58.4014	22.6277
315	30.09	49.109	0.612719	79.4238			315	11.799	29.209	0.403951	40.2953			315	29.134	60.68	0.480125	50.4866			315	56.7352	20.2989
316	29.974	48.475	0.618339	80.1524			316	11.836	29.068	0.407183	40.6177			316	29.175	60.864	0.479347	50.4048			316	57.0583	20.59
317	31.106	48.704	0.638674	82.7883			317	11.865	28.929	0.410142	40.9129			317	28.712	60.624	0.473608	49.8013			317	57.8341	22.0632
318	30.935	47.838	0.646662	83.8236			318	11.95	28.859	0.414082	41.3059			318	29.263	60.069	0.487156	51.2259			318	58.7852	22.244
319	30.655	47.059	0.651416	84.44			319	12.2	28.958	0.4213	42.0259			319	29.65	59.851	0.495397	52.0924			319	59.5194	22.161
320	30.937	47.531	0.65088	84.3705			320	11.947	29.016	0.411738	41.0721			320	29.174	60.438	0.48271	50.7583			320	58.7336	22.7243
321	30.832	47.526	0.64874	84.093			321	11.846	28.653	0.41343	41.2408			321	28.908	60.341	0.479077	50.3764			321	58.5701	22.5706
322	31.7	48.668	0.651352	84.4316			322	11.818	28.693	0.411877	41.086			322	28.513	60.378	0.472242	49.6576			322	58.3917	22.9549
323	30.894	48.445	0.637713	82.6637			323	11.629	28.567	0.407078	40.6072			323	29.119	60.28	0.483062	50.7954			323	58.0221	21.9398
324	31.385	47.393	0.662229	85.8415			324	11.65	28.711	0.405768	40.4765			324	28.646	60.224	0.475658	50.0168			324	58.7783	23.918
325	29.757	48.627	0.611944	79.3234			325	11.641	28.646	0.406374	40.537			325	28.579	60.164	0.475018	49.9496			325	56.6033	20.2311
326	30.3	48.184	0.628839	81.5134			326	11.749	28.685	0.409587	40.8575			326	28.488	59.938	0.475291	49.9783			326	57.4497	21.3329
327	30.239	47.287	0.639478	82.8925			327	11.748	28.296	0.415182	41.4156			327	28.502	59.757	0.476965	50.1543			327	58.1541	21.865
328	30.098	48.087	0.625907	81.1333			328	11.638	28.208	0.412578	41.1559			328	28.58	59.63	0.479289	50.3986			328	57.5626	20.9294
329	31.235	48.05	0.650052	84.2631			329	11.782	28.243	0.417165	41.6135			329	29.744	59.625	0.498851	52.4557			329	59.4441	22.167
330	30.401	47.311	0.642578	83.2943			330	11.407	28.576	0.399181	39.8195			330	28.88	59.421	0.486023	51.1068			330	58.0735	22.5592
331	29.598	47.721	0.62023	80.3975			331	11.248	28.424	0.395722	39.4744			331	28.641	59.489	0.48145	50.6259			331	56.8326	21.1558
332	31.171	46.745	0.666831	86.4381			332	11.559	28.326	0.40807	40.7062			332	28.645	59.913	0.47811	50.2747			332	59.1396	24.1204
333	30.624	47.697	0.642053	83.2262			333	11.517	27.884	0.413033	41.2012			333	29.451	60.181	0.489374	51.4591			333	58.6288	21.9107
334	30.772	47.987	0.641257	83.1231			334	11.455	28.046	0.408436	40.7427			334	29.14	59.561	0.489246	51.4457			334	58.4372	22.0382
335	30	47.692	0.629036	81.539			335	11.623	28.108	0.413512	41.249			335	28.381	58.427	0.485751	51.0782			335	57.9554	21.0069
336	30.838	46.003	0.670348	86.8939			336	11.658	27.829	0.418916	41.788			336	27.942	58.712	0.475916	50.044			336	59.5753	24.016
337	30.416	46.571	0.65311	84.6596			337	11.719	27.77	0.422002	42.0959			337	28.467	59.05	0.482083	50.6924			337	59.1493	22.5068
338	30.609	47.361	0.646291	83.7756			338	11.584	27.991	0.413847	41.2825			338	28.623	59.305	0.482641	50.7511			338	58.6031	22.3082
339	31.222	46.671	0.668981	86.7168			339	11.514	27.712	0.415488	41.4461			339	29.111	58.505	0.497581	52.3221			339	60.1617	23.6316
340	29.298	47.282	0.619644	80.3215			340	11.591	27.959	0.414571	41.3547			340	28.494	58.85	0.48418	50.913			340	57.5297	20.3086
341	30.477	46.942	0.649248	84.1589			341	11.745	27.86	0.421572	42.053			341	28.179	58.388	0.482616	50.7485			341	58.9868	22.229
342	29.3	46.501	0.630094	81.6761			342	11.249	27.954	0.402411	40.1417			342	28.038	58.717	0.477511	50.2117			342	57.3431	21.6661
343	29.462	46.503	0.633551	82.1241			343	11.496	27.824	0.413168	41.2148			343	28.579	58.174	0.491268	51.6582			343	58.3324	21.2556
344	29.579	45.785	0.646041	83.7432			344	11.535	27.71	0.416276	41.5247			344	28.11	59.054	0.476005	50.0533			344	58.4404	22.3239
345	29.565	45.931	0.643683	83.4375			345	11.529	27.655	0.416887	41.5857			345	28.527	58.782	0.485302	51.0309			345	58.6847	21.9506
346	29.154	44.85	0.650033	84.2607			346	11.541	27.637	0.417592	41.6561			346	27.643	59.171	0.467171	49.1244			346	58.3471	22.7504
347	30.034	46.12	0.651214	84.4138			347	11.592	27.707	0.418378	41.7344			347	28.442	58.549	0.485781	51.0813			347	59.0765	22.4349
348	29.161	45.503	0.640859	83.0715			348	11.324	27.678	0.409134	40.8123			348	27.602	58.385	0.472758	49.7119			348	57.8652	22.2782
349	30.48	46.021	0.662306	85.8516			349	11.32	27.993	0.404387	40.3388			349	28.449	58.355	0.487516	51.2637			349	59.1514	23.7595
350	30.535	45.773	0.667096	86.4725			350	11.355	27.678	0.410254	40.924			350	27.969	58.587	0.477393	50.1992			350	59.1986	24.0709
351	29.598	45.728	0.647262	83.9015			351	11.797	27.617	0.427164	42.6109			351	27.987	58.256	0.480414	50.5169			351	59.0098	21.9163
352	29.533	45.259	0.652533	84.5847			352	11.389	27.525	0.413769	41.2747			352	27.834	58.176	0.478445	50.3099			352	58.7231	22.8479
353	29.52	46.133	0.639889	82.9457			353	11.69	27.385	0.426876	42.5821			353	28.043	58.164	0.482137	50.6981			353	58.742	21.3503
354	30.22	46.891	0.644473	83.54			354	11.189	27.686	0.404139	40.3141			354	27.303	57.655	0.473558	49.796			354	57.8834	22.7195
355	30.323	46.957	0.645761	83.7069			355	11.516	27.833	0.413753	41.2731			355	27.833	57.524	0.48385	50.8783			355	58.6194	22.2509
356	28.93	46.709	0.619367	80.2855			356	11.698	27.346	0.427777	42.672			356	27.974	57.482	0.486657	51.1734			356	58.0437	19.7255
357	29.643	45.894	0.645901	83.7251			357	11.379	27.263	0.417379	41.6348			357	27.563	57.93	0.475798	50.0316			357	58.4638	22.2761
358	28.97	45.582	0.635558	82.3843			358	11.341	27.398	0.413935	41.2913			358	28.083	57.623	0.487357	51.2471			358	58.3075	21.4371
359	29.955	44.965	0.666185	86.3543			359	11.486	27.459	0.418296	41.7263			359	27.759	57.304	0.484416	50.9378			359	59.6728	23.5614
360	31.614	46.155	0.684953	88.7872			360	11.173	27.32	0.408968	40.7957			360	27.919	57.859	0.482535	50.74			360	60.1076	25.33
361	30.095	44.29	0.679499	88.0802			361	11.466	27.341	0.41937	41.8334			361	27.814	57.513	0.483612	50.8533			361	60.2556	24.5152
362	28.977	45.636	0.634959	82.3067			362	11.452	27.126	0.422178	42.1135			362	28.047	57.386	0.488743	51.3928			362	58.6043	21.0447
363	30.518	45.068	0.677155	87.7763			363	11.466	27.298	0.420031	41.8993			363	27.707	57.539	0.481534	50.6347			363	60.1034	24.3602
364	29.658	45.464	0.65234	84.5597			364	11.468	27.27	0.420535	41.9496			364	27.594	57.502	0.479879	50.4607			364	58.99	22.5492
365	30.303	44.96	0.673999	87.3673			365	11.251	27.152	0.414371	41.3347			365	27.715	57.288	0.483784	50.8713			365	59.8578	24.2964
366	30.988	45.398	0.682585	88.4802			366	11.156	26.889	0.414891	41.3866			366	27.56	57.722	0.477461	50.2064			366	60.0244	25.0349
367	29.767	44.446	0.669734	86.8144			367	11.243	26.995	0.416485	41.5455			367	27.94	57.731	0.483969	50.8907			367	59.7502	23.8995
368	29.365	46.039	0.637829	82.6787			368	11.306	27.034	0.418214	41.7181			368	27.38	57.174	0.478889	50.3566			368	58.2511	21.5913
369	29.425	44.847	0.65612	85.0496			369	11.478	26.842	0.427613	42.6557			369	27.664	57.61	0.480194	50.4939			369	59.3997	22.5566
370	29.249	45.276	0.646016	83.7399			370	11.468	27.082	0.423455	42.2408			370	27.198	57.274	0.474875	49.9345			370	58.6384	22.0763
371	29.404	44.624	0.658928	85.4137			371	11.347	26.861	0.422434	42.139			371	27.451	57.044	0.481225	50.6022			371	59.385	22.9353
372	29.83	45.001	0.662874	85.9252			372	11.439	26.827	0.426399	42.5345			372	26.833	57.341	0.467955	49.2068			372	59.2222	23.3649
373	30.503	45.481	0.670676	86.9365			373	11.083	27.114	0.408756	40.7746			373	26.887	56.816	0.473229	49.7615			373	59.1575	24.4733
374	29.871	44.451	0.671998	87.1079			374	11.542	26.55	0.434727	43.3653			374	28.049	57.026	0.491863	51.7209			374	60.7314	23.2217
375	29.596	45.371	0.652311	84.5559			375	11.216	27.118	0.4136	41.2578			375	27.327	56.222	0.486055	51.1101			375	58.9746	22.6952
376	30.056	44.744	0.671733	87.0735			376	11.341	26.879	0.421928	42.0885			376	27.403	57.033	0.480476	50.5235			376	59.8952	23.912
377	30.601	45.092	0.678635	87.9682			377	10.993	26.73	0.411261	41.0245			377	27.451	56.971	0.481842	50.6671			377	59.8866	24.7927
378	29.691	45.07	0.658775	85.3939			378	11.282	26.64	0.423498	42.2452			378	27.152	56.211	0.483037	50.7928			378	59.4773	22.8477
379	29.801	45.002	0.662215	85.8398			379	11.299	26.849	0.420835	41.9795			379	27.368	56.309	0.486032	51.1077			379	59.6423	23.1422
380	28.608	44.313	0.645589	83.6846			380	11.351	26.964	0.420969	41.9929			380	27.56	56.165	0.490697	51.5982			380	59.0919	21.8327
381	28.946	43.495	0.665502	86.2658			381	11.363	26.537	0.428195	42.7137			381	27.061	56.064	0.482681	50.7553			381	59.9116	23.1749
382	29.392	44.502	0.660465	85.6129			382	11.079	26.58	0.416817	41.5787			382	26.787	55.854	0.47959	50.4303			382	59.2073	23.2922
383	29.741	45.111	0.659285	85.4599			383	11.257	26.545	0.424072	42.3024			383	27.477	56.311	0.487951	51.3095			383	59.6906	22.7668
384	30.513	44.232	0.68984	89.4206			384	11.166	26.372	0.423404	42.2357			384	26.786	55.825	0.479821	50.4546			384	60.7037	25.2069
385	29.757	45.015	0.661046	85.6883			385	11.235	26.331	0.426683	42.5629			385	26.74	55.872	0.478594	50.3256			385	59.5256	22.9876
386	29.677	44.206	0.671334	87.0218			386	11.339	26.39	0.42967	42.8609			386	26.867	56.03	0.479511	50.422			386	60.1016	23.6182
387	28.169	44.589	0.631748	81.8904			387	11.208	26.363	0.425141	42.4091			387	26.778	55.782	0.480047	50.4784			387	58.2593	20.8591
388	30	44.135	0.679733	88.1105			388	11.126	26.286	0.423267	42.2221			388	26.227	55.981	0.468498	49.264			388	59.8655	24.713
389	29.003	42.932	0.675557	87.5692			389	11.086	26.081	0.42506	42.401			389	27.177	55.619	0.488628	51.3807			389	60.4503	23.911
390	29.674	44.501	0.666816	86.4362			390	11.397	26.256	0.434072	43.3			390	26.441	55.127	0.479638	50.4353			390	60.0572	23.1218
391	29.541	44.321	0.666524	86.3983			391	11.173	26.172	0.426907	42.5852			391	27.837	55.524	0.501351	52.7185			391	60.5673	22.9369
392	29.88	43.728	0.683315	88.5749			392	11.118	26.192	0.424481	42.3432			392	26.595	55.319	0.480757	50.553			392	60.4904	24.6659
393	29.141	43.559	0.669001	86.7193			393	11.19	25.971	0.430865	42.9801			393	26.845	55.202	0.486305	51.1364			393	60.2786	23.2587
394	29.695	45.149	0.657711	85.2559			394	10.967	26.394	0.415511	41.4484			394	26.934	55.041	0.489344	51.456			394	59.3868	22.9553
395	30.492	43.069	0.70798	91.7721			395	11.119	26.184	0.424649	42.3599			395	25.749	54.92	0.468846	49.3005			395	61.1442	26.7506
396	30.062	43.242	0.695204	90.1159			396	11.184	26.272	0.4257	42.4649			396	26.394	55.208	0.478083	50.2718			396	60.9509	25.5575
397	29.638	44.131	0.671591	87.0552			397	11.229	26.013	0.431669	43.0602			397	26.006	54.935	0.473396	49.779			397	59.9648	23.7003
398	30.25	43.146	0.701108	90.8812			398	11.003	26.183	0.420235	41.9196			398	26.17	54.756	0.477938	50.2566			398	61.0192	26.1951
399	28.394	44.109	0.643724	83.4428			399	11.04	25.991	0.424762	42.3713			399	26.177	54.99	0.476032	50.0562			399	58.6234	21.835
400	28.533	44.334	0.643592	83.4257			400	10.974	26.009	0.421931	42.0888			400	26.464	55.131	0.48002	50.4755			400	58.6634	21.851
401	29.53	43.443	0.679741	88.1116			401	11.133	25.952	0.428984	42.7924			401	25.421	55.394	0.458913	48.256			401	59.72	24.7391
402	29.48	42.931	0.686683	89.0115			402	11.256	25.945	0.433841	43.2769			402	26.263	54.748	0.479707	50.4426			402	60.9103	24.5986
403	29.358	44.123	0.665367	86.2484			403	10.861	25.711	0.422426	42.1382			403	26.713	54.384	0.491192	51.6503			403	60.0123	23.2135
404	28.942	42.499	0.681004	88.2753			404	11.167	25.805	0.432746	43.1676			404	26.45	54.733	0.483255	50.8157			404	60.7529	24.1399
405	30.837	43.509	0.70875	91.8719			405	11.065	26.02	0.42525	42.4199			405	26.583	55.424	0.47963	50.4345			405	61.5754	26.5417
406	27.706	43.521	0.636612	82.521			406	11.257	26.059	0.431981	43.0914			406	26.173	54.272	0.482256	50.7106			406	58.7743	20.9151
407	29.019	42.462	0.683411	88.5873			407	11.226	25.944	0.432701	43.1632			407	26.357	54.253	0.485816	51.085			407	60.9452	24.2643
408	27.96	43.587	0.641476	83.1514			408	11.204	25.712	0.43575	43.4673			408	25.894	54.339	0.476527	50.1082			408	58.909	21.2555
409	27.403	44.073	0.621764	80.5963			409	11.015	25.928	0.42483	42.3781			409	26.317	54.08	0.486631	51.1707			409	58.0483	20.0159
410	28.943	42.695	0.677901	87.8731			410	10.857	25.843	0.420114	41.9076			410	26.18	54.489	0.480464	50.5222			410	60.101	24.434
411	28.22	43.398	0.65026	84.2901			411	10.953	25.783	0.424815	42.3765			411	25.788	53.835	0.479019	50.3703			411	59.0123	22.2531
412	28.354	42.746	0.663314	85.9822			412	11.08	25.77	0.429957	42.8895			412	26.238	53.634	0.489205	51.4413			412	60.1043	22.8151
413	29.371	42.618	0.689169	89.3337			413	11.128	25.532	0.435845	43.4768			413	25.561	53.76	0.475465	49.9965			413	60.9357	24.8085
414	29.597	42.921	0.689569	89.3855			414	10.979	25.692	0.427331	42.6276			414	26.004	54.597	0.47629	50.0833			414	60.6988	25.1216
415	29.196	42.938	0.679957	88.1396			415	10.96	25.523	0.429417	42.8356			415	25.291	53.581	0.472014	49.6337			415	60.2029	24.4314
416	28.792	43.568	0.660852	85.6631			416	11.266	25.745	0.4376	43.6518			416	25.863	53.982	0.479104	50.3792			416	59.898	22.5653
417	29.705	42.608	0.69717	90.3707			417	11.106	25.94	0.428142	42.7084			417	25.617	54.054	0.473915	49.8336			417	60.9709	25.709
418	28.935	42.842	0.675389	87.5474			418	10.718	25.617	0.418394	41.736			418	25.47	54.154	0.470325	49.4561			418	59.5798	24.5263
419	29.094	43.048	0.67585	87.6072			419	10.847	25.659	0.422737	42.1692			419	25.389	53.578	0.47387	49.8288			419	59.8684	24.3259
420	27.485	42.419	0.647941	83.9895			420	11.009	25.775	0.427119	42.6064			420	25.997	53.706	0.484061	50.9005			420	59.1654	21.8946
421	28.848	43.138	0.668738	86.6852			421	11.078	25.448	0.435319	43.4243			421	26.077	53.915	0.483669	50.8592			421	60.3229	23.1311
422	30.547	43.132	0.708221	91.8033			422	10.987	25.765	0.426431	42.5378			422	25.603	53.442	0.47908	50.3767			422	61.5726	26.4724
423	28.937	42.06	0.687993	89.1813			423	11.059	25.6	0.431992	43.0925			423	25.224	53.822	0.468656	49.2806			423	60.5181	25.0151
424	28.605	43.513	0.65739	85.2143			424	10.744	25.628	0.419229	41.8193			424	25.176	53.314	0.472221	49.6554			424	58.8963	23.1263
425	28.928	41.614	0.695151	90.109			425	10.982	25.332	0.433523	43.2452			425	25.857	53.643	0.48202	50.6858			425	61.3467	25.1852
426	28.413	41.635	0.682431	88.4602			426	11.089	25.401	0.436558	43.5479			426	25.549	53.714	0.475649	50.0159			426	60.6747	24.2793
427	29.424	41.82	0.703587	91.2026			427	10.694	25.437	0.420411	41.9372			427	25.216	53.27	0.473362	49.7754			427	60.9717	26.4724
428	28.129	42.751	0.657973	85.2899			428	11.106	25.404	0.437175	43.6095			428	25.906	53.203	0.486927	51.2019			428	60.0337	22.1994
429	28.671	42.739	0.670839	86.9577			429	11.066	25.418	0.435361	43.4285			429	25.81	53.463	0.482764	50.764			429	60.3834	23.3044
430	29.006	40.89	0.709367	91.9518			430	11.071	25.186	0.43957	43.8483			430	25.644	53.109	0.482856	50.7737			430	62.1913	26.0049
431	28.848	42.098	0.685258	88.8267			431	10.855	25.093	0.432591	43.1522			431	25.328	52.426	0.483119	50.8014			431	60.9268	24.4629
432	28.686	43.218	0.663751	86.0389			432	11.033	25.491	0.432819	43.175			432	25.469	53.065	0.479959	50.4691			432	59.8943	22.9337
433	29.339	42.272	0.694053	89.9667			433	11.122	25.308	0.439466	43.838			433	25.5	52.861	0.482397	50.7255			433	61.5101	24.8836
434	29.183	40.742	0.716288	92.849			434	11.113	25.357	0.438262	43.7179			434	25.276	52.406	0.482311	50.7164			434	62.4278	26.5769
435	29.163	41.505	0.702638	91.0796			435	11.031	25.418	0.433984	43.2911			435	26.052	52.623	0.495069	52.0579			435	62.1429	25.4404
436	28.039	40.626	0.690174	89.4639			436	10.915	25.076	0.435277	43.4201			436	25.271	52.359	0.482649	50.7519			436	61.212	24.74
437	27.375	40.765	0.671532	87.0475			437	10.848	25.052	0.433019	43.1949			437	24.852	52.615	0.472337	49.6676			437	59.97	23.672
438	27.544	41.372	0.665764	86.2998			438	10.962	24.938	0.43957	43.8484			438	25.4	53.01	0.479155	50.3845			438	60.1776	22.8574
439	27.596	40.704	0.677968	87.8817			439	10.9	25.206	0.432437	43.1368			439	25.12	52.476	0.478695	50.3362			439	60.4516	24.0264
440	29.005	40.925	0.708735	91.87			440	10.859	24.869	0.436648	43.5569			440	24.616	52.782	0.466371	49.0403			440	61.4891	26.4531
441	28.199	41.094	0.686207	88.9498			441	10.742	24.956	0.430438	42.9374			441	24.441	52.907	0.461962	48.5766			441	60.1546	25.0962
442	27.201	40.851	0.665859	86.3121			442	10.882	24.824	0.438366	43.7283			442	24.886	52.31	0.475741	50.0255			442	60.022	22.9846
443	27.831	41.518	0.670336	86.8924			443	10.765	24.929	0.431826	43.0759			443	24.869	52.636	0.472471	49.6817			443	59.8834	23.6226
444	29.211	41.032	0.711908	92.2812			444	11.023	24.897	0.442744	44.165			444	24.645	52.653	0.468064	49.2184			444	61.8882	26.4421
445	27.942	42.067	0.664226	86.1004			445	10.919	24.737	0.441404	44.0313			445	24.573	52.146	0.471235	49.5517			445	59.8945	22.8623
446	28.407	40.432	0.702587	91.073			446	10.677	24.712	0.432057	43.099			446	24.798	52.181	0.47523	49.9719			446	61.3813	25.9424
447	29.445	40.309	0.730482	94.6889			447	10.849	24.631	0.440461	43.9373			447	25.219	52.068	0.484347	50.9306			447	63.1856	27.5058
448	28.426	40.586	0.700389	90.7881			448	10.479	24.731	0.423719	42.2672			448	24.994	51.149	0.488651	51.3831			448	61.4795	25.788
449	27.407	40.358	0.679097	88.0281			449	10.656	24.872	0.428434	42.7375			449	24.837	52.036	0.477304	50.1899			449	60.3185	24.2848
450	28.1	41.363	0.679351	88.061			450	10.69	24.665	0.433408	43.2337			450	25.087	51.37	0.488359	51.3524			450	60.8824	23.8849
451	28.576	40.296	0.709152	91.924			451	10.692	24.577	0.435041	43.3966			451	25.002	51.621	0.484338	50.9295			451	62.0834	26.1158
452	28.18	42.14	0.668723	86.6834			452	10.954	24.425	0.448475	44.7367			452	24.829	50.935	0.487464	51.2583			452	60.8928	22.5721
453	27.807	40.645	0.684143	88.6822			453	10.621	24.573	0.432222	43.1154			453	24.54	51.821	0.473553	49.7955			453	60.5311	24.6073
454	28.151	40.365	0.697411	90.4021			454	10.464	24.368	0.429416	42.8355			454	24.448	51.067	0.478744	50.3413			454	61.1929	25.5727
455	27.817	41.269	0.674041	87.3727			455	10.641	24.483	0.434628	43.3554			455	24.266	51.647	0.469843	49.4054			455	60.0445	23.8594
456	27.409	40.359	0.67913	88.0323			456	10.689	24.486	0.436535	43.5457			456	24.117	51.73	0.466209	49.0233			456	60.2004	24.2583
457	28.027	40.055	0.699713	90.7004			457	10.628	24.533	0.433212	43.2142			457	24.077	51.616	0.466464	49.0501			457	60.9882	25.8964
458	27.923	40.246	0.693808	89.935			458	10.628	24.298	0.437402	43.6321			458	24.564	51.352	0.478346	50.2994			458	61.2889	25.0313
459	26.899	41.02	0.655753	85.0022			459	10.6	24.373	0.434907	43.3833			459	24.443	51.353	0.47598	50.0507			459	59.4787	22.3539
460	27.432	40.342	0.679986	88.1433			460	10.642	24.385	0.436416	43.5337			460	24.294	50.976	0.476577	50.1135			460	60.5969	24.0817
461	29.832	40.479	0.736975	95.5305			461	10.522	24.239	0.434094	43.3021			461	24.733	51.007	0.484894	50.9881			461	63.2736	28.1984
462	27.927	40.373	0.691725	89.665			462	10.463	24.21	0.432177	43.1109			462	24.653	51.407	0.479565	50.4277			462	61.0678	25.0346
463	27.312	39.953	0.683603	88.6122			463	10.871	24.176	0.449661	44.855			463	24.429	51.195	0.477176	50.1764			463	61.2145	23.8758
464	27.49	40.908	0.671996	87.1076			464	10.555	24.077	0.438385	43.7302			464	24.939	51.377	0.485412	51.0425			464	60.6268	23.2227
465	28.741	40.213	0.714719	92.6456			465	10.569	24.033	0.43977	43.8684			465	24.421	50.358	0.484948	50.9937			465	62.5026	26.3466
466	28.316	40.19	0.704553	91.3279			466	10.601	23.903	0.443501	44.2405			466	23.427	50.851	0.460699	48.4438			466	61.3374	26.0574
467	27.747	40.069	0.69248	89.7629			467	10.451	23.966	0.436076	43.4999			467	23.372	50.926	0.45894	48.2589			467	60.5072	25.4477
468	28.308	40.158	0.704916	91.3748			468	10.498	24.165	0.43443	43.3357			468	23.982	50.75	0.472552	49.6902			468	61.4669	26.0952
469	28.168	39.612	0.711098	92.1762			469	10.651	24.048	0.442906	44.1811			469	24.899	51.019	0.488034	51.3182			469	62.5585	25.8967
470	27.125	40.453	0.670531	86.9177			470	10.473	23.973	0.436866	43.5787			470	24.243	50.691	0.478251	50.2895			470	60.262	23.3272
471	29.084	40.524	0.717698	93.0318			471	10.76	24.11	0.446288	44.5185			471	24.355	50.498	0.482296	50.7149			471	62.7551	26.4028
472	27.491	39.97	0.687791	89.155			472	10.681	23.736	0.449992	44.888			472	23.962	50.793	0.471758	49.6067			472	61.2166	24.3102
473	28.081	39.812	0.70534	91.4299			473	10.587	24.158	0.43824	43.7157			473	23.719	50.749	0.467379	49.1462			473	61.4306	26.1216
474	27.135	39.55	0.686094	88.935			474	10.612	23.948	0.443127	44.2032			474	24.265	50.676	0.478826	50.35			474	61.1627	24.2471
475	29.093	39.332	0.739678	95.8809			475	10.592	23.981	0.441683	44.0592			475	24.104	49.858	0.483453	50.8365			475	63.5922	28.1674
476	27.012	38.998	0.692651	89.785			476	10.56	23.832	0.443102	44.2007			476	24.332	50.67	0.480205	50.495			476	61.4936	24.7024
477	27.231	39.074	0.696908	90.3369			477	10.329	24.093	0.428714	42.7654			477	24.059	50.276	0.478538	50.3197			477	61.1407	25.5652
478	28.27	39.818	0.70998	92.0314			478	10.335	23.521	0.439395	43.8309			478	24.037	50.272	0.478139	50.2777			478	62.0467	26.1668
479	28.05	39.677	0.706959	91.6397			479	10.522	23.93	0.439699	43.8613			479	23.806	50.096	0.475208	49.9695			479	61.8235	26.0016
480	27.216	39.621	0.686908	89.0406			480	10.462	23.638	0.442592	44.1499			480	23.638	49.81	0.474563	49.9017			480	61.0308	24.4272
481	27.788	39.503	0.70344	91.1836			481	10.302	23.864	0.431696	43.063			481	24.124	49.365	0.488686	51.3868			481	61.8778	25.7186
482	28.252	38.67	0.730592	94.7032			482	10.575	23.664	0.446881	44.5777			482	23.647	50.288	0.470231	49.4462			482	62.909	27.6419
483	27.693	40.15	0.689738	89.4075			483	10.556	23.946	0.440825	43.9736			483	23.32	50.33	0.463342	48.7218			483	60.701	24.9737
484	27.764	39.263	0.707129	91.6617			484	10.321	23.242	0.444067	44.297			484	23.512	50.361	0.466869	49.0927			484	61.6838	26.0722
485	27.193	39.598	0.686727	89.0171			485	10.306	23.688	0.435073	43.3998			485	23.266	50.573	0.460048	48.3754			485	60.2641	25.0248
486	27.255	38.311	0.711414	92.2172			486	9.579	21.873	0.437937	43.6855			486	23.446	49.888	0.469973	49.419			486	61.7739	26.5201
487	28.222	39.334	0.717496	93.0056			487	9.705	21.292	0.455805	45.4679			487	23.766	49.606	0.479095	50.3783			487	62.9506	26.144
488	27.497	38.585	0.712634	92.3754			488	9.671	21.447	0.450926	44.9811			488	23.664	49.589	0.477203	50.1793			488	62.5119	25.9928
489	28.019	39.145	0.715775	92.7824			489	9.528	21.266	0.448039	44.6932			489	23.215	49.882	0.465398	48.938			489	62.1379	26.6237
490	27.2	40.113	0.678084	87.8968			490	9.567	21.375	0.447579	44.6473			490	23.237	49.627	0.468233	49.2361			490	60.5934	23.7565
491	27.684	39.614	0.698844	90.5878			491	9.718	21.201	0.458375	45.7242			491	23.775	50.022	0.475291	49.9782			491	62.0967	24.7655
492	28.959	38.55	0.751206	97.3753			492	9.511	21.401	0.444418	44.332			492	23.381	50.565	0.462395	48.6222			492	63.4432	29.4642
493	28.169	40.172	0.70121	90.8945			493	9.588	21.335	0.449402	44.8292			493	23.515	49.905	0.471195	49.5476			493	61.7571	25.3438
494	28.025	38.923	0.720011	93.3316			494	9.621	21.297	0.451754	45.0638			494	23.931	49.747	0.481054	50.5843			494	62.9932	26.4184
495	27.817	38.869	0.71566	92.7676			495	9.562	20.957	0.456268	45.514			495	23.286	49.662	0.46889	49.3051			495	62.5289	26.256
496	27.395	38.24	0.716396	92.863			496	9.504	21.262	0.446995	44.589			496	23.536	49.964	0.471059	49.5333			496	62.3284	26.559
497	28.112	39.072	0.719492	93.2643			497	9.464	20.979	0.451118	45.0003			497	23.308	49.424	0.471593	49.5894			497	62.618	26.6395
498	27.701	38.224	0.724702	93.9396			498	9.631	21.488	0.448204	44.7096			498	22.612	49.286	0.458792	48.2433			498	62.2975	27.4598
499	27.158	38.463	0.706081	91.5259			499	9.414	21.066	0.446881	44.5777			499	23.987	49.177	0.487769	51.2903			499	62.4646	25.3906
500	26.85	38.28	0.701411	90.9205			500	9.656	21.107	0.457479	45.6348			500	22.899	49.822	0.459616	48.33			500	61.6284	25.4034
501	27.458	38.301	0.7169	92.9284			501	9.484	21.155	0.44831	44.7202			501	23.379	49.444	0.472838	49.7203			501	62.4563	26.5077
502	28.358	38.494	0.736686	95.4931			502	9.565	20.939	0.456803	45.5674			502	22.816	50.01	0.456229	47.9738			502	63.0114	28.1557
503	26.944	38.587	0.698266	90.5129			503	9.414	20.929	0.449806	44.8695			503	23.222	49.638	0.467827	49.1934			503	61.5253	25.197
504	26.908	38.739	0.694597	90.0373			504	9.48	20.975	0.451967	45.085			504	23.068	49.558	0.465475	48.946			504	61.3561	24.9135
505	27.291	38.157	0.715229	92.7117			505	9.408	20.965	0.448748	44.7639			505	23.326	49.489	0.471337	49.5625			505	62.346	26.4067
506	27.066	38.203	0.708478	91.8367			506	9.768	21.044	0.46417	46.3023			506	23.547	49.136	0.479221	50.3915			506	62.8435	25.1919
507	27.177	38.985	0.697114	90.3636			507	9.58	21.102	0.453985	45.2864			507	23.514	49.442	0.475588	50.0094			507	61.8865	24.7747
508	27.666	39.032	0.708803	91.8787			508	9.547	20.873	0.457385	45.6255			508	23.766	48.384	0.491195	51.6506			508	63.0516	25.1461
509	27.233	38.505	0.707259	91.6786			509	9.577	20.769	0.46112	45.9981			509	23.072	49.12	0.469707	49.3911			509	62.3559	25.4508
510	26.627	37.801	0.704399	91.3079			510	9.467	20.945	0.451993	45.0876			510	22.993	48.909	0.470118	49.4343			510	61.9433	25.5232
511	28.398	37.883	0.749624	97.1701			511	9.648	20.747	0.465031	46.3882			511	23.057	48.781	0.472664	49.702			511	64.4201	28.4107
512	26.204	38.669	0.677649	87.8404			512	9.656	20.839	0.463362	46.2217			512	22.847	47.805	0.477921	50.2548			512	61.4389	22.953
513	26.966	37.916	0.711204	92.1899			513	9.396	20.96	0.448282	44.7175			513	23.101	48.758	0.473789	49.8203			513	62.2426	26.0604
514	27.547	38.222	0.720711	93.4223			514	9.346	20.555	0.454683	45.3559			514	22.429	48.908	0.458596	48.2227			514	62.3336	26.9617
515	27.374	38.323	0.714297	92.5909			515	9.413	20.732	0.454032	45.2911			515	22.89	48.706	0.469963	49.418			515	62.4333	26.1986
516	26.743	38.733	0.690445	89.4991			516	9.546	20.724	0.460625	45.9487			516	23.128	48.83	0.473643	49.805			516	61.7509	24.1078
517	26.663	38.06	0.700552	90.8092			517	9.43	20.851	0.452256	45.1139			517	22.36	48.438	0.461621	48.5408			517	61.488	25.4507
518	27.113	37.936	0.714704	92.6436			518	9.633	20.579	0.468099	46.6942			518	22.535	48.924	0.460612	48.4347			518	62.5909	26.041
519	26.961	38.067	0.708251	91.8072			519	9.202	20.582	0.44709	44.5985			519	22.872	48.784	0.468842	49.3001			519	61.902	26.0052
520	26.981	39.487	0.683288	88.5714			520	9.387	20.684	0.453829	45.2708			520	23.512	48.996	0.479876	50.4604			520	61.4342	23.6443
521	27.517	38.261	0.719192	93.2254			521	9.344	20.261	0.461182	46.0042			521	22.816	48.874	0.466833	49.0889			521	62.7728	26.4178
522	27.36	37.741	0.724941	93.9706			522	9.408	20.537	0.4581	45.6968			522	22.657	48.54	0.46677	49.0822			522	62.9165	26.9468
523	27.688	38.066	0.727368	94.2853			523	9.53	20.421	0.466676	46.5523			523	22.527	48.471	0.464752	48.8701			523	63.2359	26.9145
524	27.701	38.5	0.719506	93.2662			524	9.31	20.501	0.454124	45.3002			524	22.679	48.779	0.464934	48.8891			524	62.4852	26.7175
525	26.726	38.462	0.694868	90.0724			525	9.632	20.601	0.46755	46.6395			525	22.546	48.686	0.46309	48.6953			525	61.8024	24.5041
526	27.029	37.909	0.712997	92.4224			526	9.252	20.629	0.448495	44.7387			526	22.834	48.907	0.466886	49.0945			526	62.0852	26.3629
527	27.011	37.205	0.726005	94.1085			527	9.624	20.451	0.470588	46.9425			527	22.587	49.067	0.46033	48.405			527	63.152	26.8191
528	26.67	37.302	0.714975	92.6788			528	9.391	20.643	0.454924	45.38			528	23.099	48.234	0.478895	50.3572			528	62.8053	25.9906
529	27.052	37.463	0.722099	93.6022			529	9.431	20.683	0.455978	45.4852			529	22.891	48.747	0.469588	49.3785			529	62.822	26.7275
530	27.893	38.279	0.728676	94.4548			530	9.304	20.363	0.456907	45.5778			530	22.926	47.88	0.478822	50.3495			530	63.4607	26.9475
531	26.385	38.581	0.683886	88.6488			531	9.314	20.319	0.458389	45.7256			531	22.719	47.684	0.476449	50.1			531	61.4915	23.6204
532	25.75	38.547	0.668016	86.5917			532	9.366	20.488	0.457146	45.6016			532	22.55	48.371	0.466188	49.0211			532	60.4048	22.7429
533	26.532	37.78	0.702276	91.0327			533	9.347	20.345	0.459425	45.829			533	22.179	47.64	0.465554	48.9544			533	61.9387	25.2446
534	27.944	38.157	0.732343	94.9301			534	9.462	20.451	0.462667	46.1524			534	22.127	47.329	0.467515	49.1605			534	63.4143	27.3348
535	27.534	37.736	0.729648	94.5808			535	9.352	20.468	0.456908	45.5779			535	23.143	48.095	0.481193	50.5989			535	63.5859	26.9595
536	25.999	37.622	0.691058	89.5786			536	9.222	20.456	0.450821	44.9707			536	22.448	46.456	0.48321	50.8109			536	61.7868	24.2449
537	26.361	37.815	0.697104	90.3623			537	9.425	20.233	0.465823	46.4672			537	22.59	47.967	0.470949	49.5216			537	62.1171	24.5087
538	26.666	37.721	0.706927	91.6356			538	9.323	20.356	0.457998	45.6866			538	22.296	47.614	0.468266	49.2395			538	62.1872	25.5648
539	27.429	37.572	0.730038	94.6314			539	9.107	20.448	0.445374	44.4273			539	22.268	47.395	0.469839	49.4049			539	62.8212	27.6606
540	26.005	37.332	0.696587	90.2953			540	9.548	20.378	0.468545	46.7387			540	22.32	47.174	0.473142	49.7523			540	62.2621	24.3242
541	26.127	38.848	0.672544	87.1787			541	9.255	20.292	0.456091	45.4964			541	22.416	47.397	0.472941	49.7312			541	60.8021	22.9407
542	26.534	37.994	0.698373	90.5268			542	9.13	20.312	0.449488	44.8377			542	22.824	47.262	0.482925	50.781			542	62.0485	24.8413
543	26.732	37.053	0.721453	93.5185			543	9.157	20.021	0.45737	45.624			543	22.283	47.048	0.473623	49.8028			543	62.9818	26.528
544	27.001	37.971	0.711095	92.1759			544	9.38	20.228	0.463714	46.2568			544	22.291	46.494	0.479438	50.4143			544	62.949	25.3964
545	27.149	37.066	0.73245	94.944			545	9.455	20.173	0.468696	46.7538			545	22.219	47.399	0.468765	49.292			545	63.6633	27.1196
546	27.285	36.81	0.741239	96.0832			546	9.111	19.981	0.455983	45.4857			546	22.313	46.755	0.477232	50.1824			546	63.9171	27.9555
547	27.082	37.89	0.714753	92.65			547	9.224	20.348	0.453312	45.2192			547	22.292	46.922	0.475086	49.9567			547	62.6087	26.1242
548	26.714	37.322	0.715771	92.7819			548	9.217	19.981	0.461288	46.0148			548	21.694	46.214	0.469425	49.3614			548	62.7194	26.0886
549	25.849	37.412	0.690928	89.5617			549	8.935	20.265	0.440908	43.9819			549	21.917	47.297	0.463391	48.7269			549	60.7568	25.0583
550	27.061	37.666	0.718446	93.1288			550	8.849	19.902	0.444629	44.353			550	21.978	46.773	0.469886	49.4099			550	62.2972	26.8203
551	26.773	37.514	0.71368	92.5109			551	9.14	19.936	0.458467	45.7334			551	22.162	46.766	0.473891	49.8311			551	62.6918	25.9053
552	26.606	36.773	0.72352	93.7864			552	9.16	19.861	0.461205	46.0066			552	22.281	46.705	0.477058	50.1641			552	63.319	26.4673
553	25.222	36.718	0.686911	89.041			553	9.394	19.782	0.474876	47.3703			553	21.684	47.086	0.460519	48.4249			553	61.6121	23.76
554	27.565	37.066	0.743673	96.3988			554	9.031	19.938	0.452954	45.1835			554	22.351	46.826	0.47732	50.1916			554	63.9247	28.2347
555	26.241	36.494	0.71905	93.207			555	9.128	19.864	0.459525	45.8389			555	22.255	46.924	0.474278	49.8717			555	62.9725	26.2613
556	25.488	37.784	0.674571	87.4414			556	9.058	19.857	0.456162	45.5034			556	22.09	46.732	0.472695	49.7053			556	60.8834	23.0957
557	27.236	37.738	0.721713	93.5522			557	9.241	19.586	0.471817	47.0651			557	21.946	47.311	0.463867	48.777			557	63.1314	26.3591
558	25.473	37.313	0.682684	88.4931			558	9.194	19.744	0.46566	46.451			558	21.988	46.711	0.470724	49.498			558	61.4807	23.443
559	25.964	37.64	0.689798	89.4152			559	8.935	19.688	0.45383	45.2708			559	22.054	46.51	0.474178	49.8612			559	61.5157	24.2704
560	25.695	36.766	0.698879	90.5924			560	9.121	19.767	0.461426	46.0285			560	21.988	47.013	0.4677	49.1801			560	61.9337	24.8691
561	25.795	37.114	0.695021	90.0922			561	9.29	19.642	0.472966	47.1797			561	22.315	46.767	0.477153	50.174			561	62.482	23.958
562	25.607	37.45	0.683765	88.6332			562	8.882	19.726	0.450269	44.9156			562	22.287	46.209	0.482309	50.7162			562	61.4217	23.7437
563	27.543	37.182	0.740762	96.0214			563	9.13	19.666	0.464253	46.3106			563	21.924	46.597	0.470502	49.4747			563	63.9356	27.8321
564	26.415	37.449	0.705359	91.4323			564	8.969	19.68	0.455742	45.4616			564	21.766	46.204	0.471085	49.5359			564	62.1433	25.4467
565	27.011	36.567	0.738671	95.7504			565	9.206	19.637	0.468809	46.7651			565	21.885	46.219	0.473507	49.7906			565	64.102	27.45
566	27.095	37.319	0.726038	94.1128			566	9.047	19.503	0.463877	46.2731			566	21.6	45.916	0.470424	49.4665			566	63.2841	26.7461
567	26.065	36.161	0.720804	93.4344			567	9.019	19.549	0.461354	46.0214			567	21.464	45.991	0.4667	49.0749			567	62.8435	26.5364
568	27.541	35.937	0.766369	99.3407			568	9.041	19.537	0.462763	46.162			568	21.63	46.102	0.469177	49.3353			568	64.946	29.8289
569	25.607	36.775	0.696315	90.26			569	8.94	19.455	0.459522	45.8387			569	21.487	46.036	0.466743	49.0794			569	61.726	24.7642
570	25.995	36.589	0.710459	92.0934			570	8.997	19.649	0.457886	45.6755			570	21.397	46.115	0.463992	48.7901			570	62.1863	25.9471
571	25.922	35.938	0.721298	93.4984			571	9.059	19.595	0.462312	46.1169			571	21.742	45.829	0.474416	49.8862			571	63.1672	26.3351
572	26.194	36.408	0.719457	93.2598			572	8.83	19.204	0.4598	45.8664			572	21.733	45.647	0.47611	50.0644			572	63.0635	26.2348
573	26.765	37.216	0.71918	93.2238			573	8.91	19.44	0.458333	45.7201			573	22.006	45.828	0.480187	50.4931			573	63.1457	26.1576
574	27.283	36.876	0.739858	95.9042			574	9.018	19.488	0.462746	46.1603			574	21.658	45.696	0.473958	49.8381			574	63.9675	27.719
575	26.002	36.046	0.721356	93.5059			575	8.984	19.35	0.464289	46.3142			575	21.246	46.102	0.460848	48.4595			575	62.7599	26.6485
576	25.685	36.404	0.705554	91.4576			576	8.999	19.348	0.465113	46.3963			576	21.696	45.624	0.475539	50.0043			576	62.6194	25.0397
577	26.33	36.456	0.722241	93.6206			577	9.006	19.281	0.467092	46.5938			577	21.294	45.678	0.466176	49.0198			577	63.0781	26.4784
578	26.271	36.708	0.715675	92.7695			578	8.762	19.378	0.452162	45.1045			578	21.371	45.462	0.470085	49.4308			578	62.4349	26.3594
579	25.494	36.963	0.689717	89.4047			579	9.156	19.271	0.475118	47.3944			579	21.741	45.405	0.478824	50.3497			579	62.3829	23.4481
580	26.516	36.515	0.726167	94.1296			580	8.931	19.35	0.46155	46.041			580	21.561	45.848	0.470271	49.4504			580	63.207	26.834
581	24.648	36.201	0.680865	88.2573			581	8.975	19.264	0.465895	46.4744			581	21.397	45.521	0.470047	49.4268			581	61.3862	23.3179
582	26.006	36.192	0.718557	93.143			582	8.795	19.208	0.457882	45.6751			582	21.217	45.812	0.463132	48.6997			582	62.5059	26.5756
583	25.516	36.486	0.699337	90.6517			583	9.054	18.942	0.477985	47.6804			583	21.243	45.42	0.467701	49.1802			583	62.5041	24.388
584	26.496	36.269	0.730541	94.6966			584	8.971	19.172	0.467922	46.6766			584	21.502	44.928	0.478588	50.3249			584	63.8994	26.7335
585	27.17	35.659	0.761939	98.7666			585	8.948	19.09	0.468727	46.7569			585	21.146	45.08	0.469077	49.3248			585	64.9494	29.3146
586	26.374	36.014	0.732326	94.9279			586	8.855	19.057	0.464659	46.3511			586	21.046	45.43	0.463262	48.7134			586	63.3308	27.3894
587	27.918	36.608	0.76262	98.8548			587	8.854	18.987	0.466319	46.5167			587	21.388	45.332	0.471808	49.612			587	64.9945	29.3647
588	26.92	36.205	0.743544	96.382			588	8.828	19.124	0.461619	46.0478			588	21.447	45.165	0.474859	49.9328			588	64.1209	28.0064
589	26.256	35.404	0.741611	96.1315			589	8.646	19.005	0.454933	45.3809			589	21.481	44.825	0.479219	50.3913			589	63.9679	27.9669
590	27.785	36.604	0.75907	98.3946			590	8.837	19.257	0.458898	45.7764			590	20.77	44.718	0.464466	48.84			590	64.337	29.5345
591	26.078	36.217	0.720049	93.3364			591	9.014	19.124	0.471345	47.018			591	21.221	45.392	0.467505	49.1596			591	63.1713	26.1457
592	27.223	35.887	0.758576	98.3305			592	8.953	19.247	0.465163	46.4014			592	21.243	45.234	0.469625	49.3824			592	64.7048	29.1589
593	25.005	36.199	0.690765	89.5405			593	8.822	18.936	0.465885	46.4734			593	21.4	44.526	0.480618	50.5384			593	62.1841	23.7784
594	26.156	35.578	0.735173	95.297			594	8.889	18.99	0.468088	46.6932			594	21.47	45.152	0.475505	50.0007			594	63.997	27.157
